# Supplementary material for: Spatiotemporal Trends Spanning Three Decades Show Toxic Levels of Chemical Contaminants in Marine Mammals
Source: Environ Sci Technol. 2023 Nov 27;57(49):20736–49. doi: 10.1021/acs.est.3c01881 (PMC10720377; doi:10.1021/acs.est.3c01881)
Supplement: Supplementary file 1 — es3c01881_si_001.xlsx [file es3c01881_si_001.xlsx]

## Sheet: DataFile
*All Pollutant Concentrations are in (mg/kg lipid weight)
National.Reference	LIMS.number	CB.151	CB.153	LIPID %	HCB	DIELDRIN	PPDDE	PPTDE	PPDDT	Tissue	Class	Species..scientific.	Species..common.	Date.Found	Year	Location	Local.Authority	Region	Country	Sex	Length	Age.Group	PM.Date	Age..yr.	Body.Weight..kg.	Length..PM...cm.	Girth..cm.	Dorsal.Blubber..mm.	Lateral.Blubber..mm.	Ventral.Blubber..mm.
SW1994/63	2004/02631	0.410023	3.07517	87.8	0.195864	0.101367	1.70843	0.740319	0.626424	Blubber	Cetacean	Phocoena phocoena	Harbour porpoise	1994-04-24	1994	Chantry Point, Orford	Suffolk	East coast	England	F	127	juvenile	1994-04-29	2	34	127	82	22	23	22
SW1996/126	2004/02632	0.163551	1.00467	85.6	0.154111	0.0712617	1.28505	0.549065	0.327103	Blubber	Cetacean	Phocoena phocoena	Harbour porpoise	1996-07-25	1996	off Whitby	North Yorkshire	East coast	England	F	100	juvenile	1996-07-25	0	20	100	69	23	21	21
SW1996/175	2004/02634	0.232558	1.51163	86	0.211544	0.0651163	1.02326	0.360465	0.44186	Blubber	Cetacean	Phocoena phocoena	Harbour porpoise	1996-12-09	1996	Nolton Haven	Pembrokeshire	West coast	Wales	F	137	juvenile	1996-12-10	1	33	137	78	22	20	20
SW2001/40	2004/02635	0.374659	3.0654	88.08	0.115775	0.0692552	0.703906	0.329246	0.20436	Blubber	Cetacean	Phocoena phocoena	Harbour porpoise	2001-03-05	2001	Swansea Beach	Swansea	West coast	Wales	F	105	juvenile	2001-10-02	0	26	105	79	22	24	23
SW2001/123	2004/02636	0.0912698	1.08466	75.6	0.0670568	0.0277778	0.304233	0.145503	0.109788	Blubber	Cetacean	Phocoena phocoena	Harbour porpoise	2001-06-13	2001	Pembrey Country Park	Carmarthenshire	West coast	Wales	M	82	neonate	2001-09-26	0	7	82	47	10	10	12
SW2001/210	2004/02637	0.277285	2.44011	90.16	0.257344	0.0643301	1.10914	0.676575	0.210736	Blubber	Cetacean	Phocoena phocoena	Harbour porpoise	2001-09-18	2001	Poppit Sands	Pembrokeshire	West coast	Wales	M	110	juvenile	2001-09-19	NA	26	110	75	24	22	24
SW2001/251	2004/02638	0.648479	4.36047	89.44	0.315301	0.108453	1.34168	0.782648	0.32424	Blubber	Cetacean	Phocoena phocoena	Harbour porpoise	2001-11-09	2001	Aberavon	Neath Port Talbot	West coast	Wales	F	108	juvenile	2001-11-15	0	23	108	70	23	23	22
SW2001/253	2004/02639	0.0807899	0.718133	89.12	0.0617123	0.0280521	0.40395	0.145871	0.123429	Blubber	Cetacean	Phocoena phocoena	Harbour porpoise	2001-11-12	2001	New Quay	Ceredigion	West coast	Wales	M	110	juvenile	2001-11-15	0	NA	110	NA	21	26	NA
SW2002/3	2004/02640	0.194241	1.48537	87.52	0.0365198	0.0308501	0.411335	0.159963	0.100548	Blubber	Cetacean	Phocoena phocoena	Harbour porpoise	2002-01-04	2002	Swansea	Swansea	West coast	Wales	F	122	juvenile	2002-01-08	1	36	122	85	24	30	27
SW2002/11A	2004/02470	0.275088	3.19102	90.88	0.211309	0.132042	2.75088	0.660211	0.627201	Blubber	Cetacean	Phocoena phocoena	Harbour porpoise	2002-01-07	2002	Uiskentuie, Isle of Islay	Argyll and Bute	Strathclyde	Scotland	M	154			NA	47	154	88	19	18	19
SW2002/95	2004/02641	0.155556	2.44444	90	0.0333531	0.0322222	0.622222	0.822222	0.311111	Blubber	Cetacean	Phocoena phocoena	Harbour porpoise	2002-02-07	2002	Blackpool Central Beach, Blackpool	Blackpool	West coast	England	F	156	adult	2002-02-12	NA	42	156	82	13	12	16
SW2002/170	2004/02642	0.399179	5.93066	87.68	0.298775	0.125456	2.05292	1.30018	0.387774	Blubber	Cetacean	Phocoena phocoena	Harbour porpoise	2002-04-17	2002	Porth y post, nr Trearddur Bay	Anglesey	West coast	Wales	M	124	juvenile	2002-04-22	NA	33	124	83	21	24	23
SW2002/214	2004/02643	0.15653	1.5653	89.44	0.13641	0.0458408	0.749106	0.357782	0.245975	Blubber	Cetacean	Phocoena phocoena	Harbour porpoise	2002-06-18	2002	Tal-y-Bont	Gwynedd	West coast	Wales	F	133	subadult	2002-06-25	NA	34	133	85	17	16	16
SW2002/308	2004/02644	0.0452339	0.70609	90.64	0.0739542	0.00772286	0.518535	0.037511	0.0981906	Blubber	Cetacean	Phocoena phocoena	Harbour porpoise	2002-09-02	2002	5 miles east of Bridlington	East Riding of Yorkshire	East coast	England	F	157	adult	2002-09-05	NA	60	157	101	22	19	19
SW2002/309	2004/02645	0.361842	2.52193	91.2	0.22154	0.120614	2.63158	1.20614	0.877193	Blubber	Cetacean	Phocoena phocoena	Harbour porpoise	2002-09-02	2002	5 miles east of Bridlington	East Riding of Yorkshire	East coast	England	M	141	adult	2002-09-06	NA	37	141	80	21	20	20
SW2003/190	2004/02652	0.014881	0.297619	87.36	0.0365826	0.0240385	0.114469	0.0469322	0.0446429	Blubber	Cetacean	Phocoena phocoena	Harbour porpoise	2003-04-02	2003	Tywyn	Gwynedd	West coast	Wales	F	151	adult	2003-04-08	NA	56	151	97	23	26	25
SW2003/194	2004/02653	0.287102	3.2023	90.56	0.112666	0.0750883	1.88825	0.530035	0.32023	Blubber	Cetacean	Phocoena phocoena	Harbour porpoise	2003-04-06	2003	Minsmere Haven (nr the sluice)	Suffolk	East coast	England	F	139	adult	2003-04-11	NA	47	139	95	16	18	19
SW2003/220	2004/02654	0.199906	1.17592	85.04	0.331499	0.164628	1.79915	0.529163	0.411571	Blubber	Cetacean	Phocoena phocoena	Harbour porpoise	2003-04-27	2003	Hessle foreshore, Hessle	East Riding of Yorkshire	East coast	England	M	116	juvenile	2003-05-01	NA	19	116	61	9	9	8
SW2003/236	2004/02655	0.31335	1.92831	82.9744	0.460215	0.228986	2.55501	0.590544	0.614648	Blubber	Cetacean	Phocoena phocoena	Harbour porpoise	2003-05-12	2003	Gibraltar Point Nature Reserve	Lincolnshire	East coast	England	M	110	juvenile	2003-05-15	NA	17	110	59	5	5	5
SW2003/257C	2004/02646	0.189225	1.44702	89.84	0.191467	0.0890472	1.44702	0.823687	0.50089	Blubber	Cetacean	Phocoena phocoena	Harbour porpoise	2003-06-08	2003	off Bridlington	East Riding of Yorkshire	East coast	England	M	110	juvenile	2003-06-12	NA	26	110	77	23	21	23
SW2003/260	2004/02647	0.431818	3.86364	88	0.274969	0.0795455	1.70455	0.386364	0.375	Blubber	Cetacean	Phocoena phocoena	Harbour porpoise	2003-06-11	2003	off Bridlington	East Riding of Yorkshire	East coast	England	M	116	juvenile	2003-06-13	NA	27	116	74	19	20	21
SW2003/271	2004/02648	0.0208516	0.417032	91.12	0.0252885	0.024144	0.329236	0.0877963	0.100966	Blubber	Cetacean	Phocoena phocoena	Harbour porpoise	2003-06-25	2003	off Bridlington	East Riding of Yorkshire	East coast	England	F	158	adult	2003-07-01	NA	66	158	107	18	17	20
SW2003/274	2004/02656	0.0180668	0.293586	88.56	0.021438	0.0180668	0.0971093	0.0474255	0.0406504	Blubber	Cetacean	Phocoena phocoena	Harbour porpoise	2003-06-27	2003	Tywyn	Gwynedd	West coast	Wales	F	146	adult	2003-07-03	NA	59	146	115	22	17	18
SW2003/296	2004/02649	0.0448482	0.551978	86.96	0.0252411	0.0183993	0.379485	0.0977461	0.137994	Blubber	Cetacean	Phocoena phocoena	Harbour porpoise	2003-07-23	2003	off Bridlington	East Riding of Yorkshire	East coast	England	F	154	adult	2003-07-25	NA	60	154	97	16	13	15
SW2003/312	2004/02650	0.71934	8.13679	84.8	0.3796	0.306604	4.59906	3.65566	1.76887	Blubber	Cetacean	Phocoena phocoena	Harbour porpoise	2003-08-05	2003	off Bridlington	East Riding of Yorkshire	East coast	England	F	161	adult	2003-08-07	NA	43	161	86	12	11	12
SW2003/334	2004/02657	1.17108	9.95418	85.3913	0.494095	0.538697	4.68432	2.03768	1.5224	Blubber	Cetacean	Phocoena phocoena	Harbour porpoise	2003-08-26	2003	Minsmere	Suffolk	East coast	England	M	136	adult	2003-09-01	NA	26	136	67	5	6	7
SW2003/337	2004/02658	0.17061	2.04732	87.92	0.0443257	0.204732	0.614195	0.250227	0.17061	Blubber	Cetacean	Phocoena phocoena	Harbour porpoise	2003-08-27	2003	Fishguard	Pembrokeshire	West coast	Wales	F	155	adult	2003-09-02	NA	45	155	80	8	7	10
SW2003/353	2004/02659	0.136986	2.05479	87.6	0.139228	0.0468037	0.707763	0.205479	0.216895	Blubber	Cetacean	Phocoena phocoena	Harbour porpoise	2003-09-26	2003	Morfa Dyffryn	Gwynedd	West coast	Wales	F	111	juvenile	2003-10-09	NA	20	111	69	13	12	14
SW2003/385	2004/02660	2.49094	18.1159	88.32	0.330593	1.61911	10.077	3.62319	3.84964	Blubber	Cetacean	Phocoena phocoena	Harbour porpoise	2003-11-23	2003	Walton backwaters, Walton-On-The-Naze	Essex	East coast	England	M	153	adult	2003-11-26	NA	46	153	85	15	12	14
SW2004/1	2005/05630	0.789474	12.1053	76	0.252242	0.184211	2.23684	1.44737	1.22368	Blubber	Cetacean	Phocoena phocoena	Harbour porpoise	2004-01-02	2004	Clevedon Bay	North Somerset	South-west	England	M	140	adult	2004-03-10	NA	43	140	88	11	9	11
SW2004/80	2005/05631	0.144444	1.66667	90	0.11002	0.0266667	0.533333	0.477778	0.0955556	Blubber	Cetacean	Phocoena phocoena	Harbour porpoise	2004-02-10	2004	Porth Tyn Tywyn, Rhosneigr	Anglesey	West coast	Wales	M	133	juvenile	2004-02-12	1	33	133	83	25	25	25
SW2004/87	2005/05632	0.175824	1.53846	91	0.178066	0.108791	2.08791	0.538462	0.406593	Blubber	Cetacean	Phocoena phocoena	Harbour porpoise	2004-02-18	2004	Scarborough	North Yorkshire	East coast	England	M	109	juvenile	2004-02-26	NA	22	109	68	13	15	15
SW2004/91	2005/05633	1.20879	18.6813	91	0.211033	0.340659	4.17582	2.41758	2.08791	Blubber	Cetacean	Phocoena phocoena	Harbour porpoise	2004-02-26	2004	Trimley Marshes	Suffolk	East coast	England	M	141	adult	2004-03-03	NA	48	141	90	20	20	22
SW2004/100	2005/05636	0.147368	0.957895	95	0.103295	0.0452632	1.36842	0.305263	0.212632	Blubber	Cetacean	Phocoena phocoena	Harbour porpoise	2004-03-15	2004	Eastbourne (near the pier)	East Sussex	Channel	England	F	107	juvenile	2004-03-17	NA	22	107	70	20	22	23
SW2004/108	2005/05637	0.375	3.40909	88	0.149969	0.0454545	1	0.511364	0.170455	Blubber	Cetacean	Phocoena phocoena	Harbour porpoise	2004-03-17	2004	Talacre beach (nr Prestatyn), Point of Ayr	Flintshire	West coast	Wales	F	133	juvenile	2004-03-19	1	31	133	77	13	14	16
SW2004/120	2005/05638	0.136842	1.36842	95	0.118031	0.0315789	0.530526	0.568421	0.126316	Blubber	Cetacean	Phocoena phocoena	Harbour porpoise	2004-03-23	2004	Poppit Sands	Pembrokeshire	West coast	Wales	F	131	juvenile	2004-04-07	NA	33	131	85	18	20	20
SW2004/144	2005/05640	0.482759	4.48276	87	0.393047	0.0701149	2.06897	2.52874	0.321839	Blubber	Cetacean	Phocoena phocoena	Harbour porpoise	2004-04-15	2004	New Brighton beach, Wirral peninsula	Wirral	West coast	England	F	110	juvenile	2004-04-16	0	19	110	68	9	9	11
SW2004/145	2005/05641	0.865854	5	82	0.453461	0.182927	39.0244	3.29268	0.463415	Blubber	Cetacean	Phocoena phocoena	Harbour porpoise	2004-04-15	2004	New Brighton beach, Wirral peninsula	Wirral	West coast	England	M	118	juvenile	2004-04-16	2	19	118	66	6	7	7
SW2004/146	2005/05642	0.539326	4.38202	89	0.344939	0.0786517	2.13483	0.988764	0.258427	Blubber	Cetacean	Phocoena phocoena	Harbour porpoise	2004-04-16	2004	Roker beach (nr north pier), Sunderland	Sunderland	East coast	England	M	108	juvenile	2004-04-23	NA	20	108	66	11	10	10
SW2004/165	2005/05643	0.088764	1.23596	89	0.112354	0.0292135	0.359551	0.157303	0.0741573	Blubber	Cetacean	Phocoena phocoena	Harbour porpoise	2004-05-09	2004	Aberystwyth (north beach)	Ceredigion	West coast	Wales	M	109	juvenile	2004-05-11	NA	21	109	75	22	22	22
SW2004/179	2005/05644	0.921348	6.62921	89	0.350557	0.0876404	1.46067	0.629213	0.213483	Blubber	Cetacean	Phocoena phocoena	Harbour porpoise	2004-06-08	2004	Swansea	Swansea	West coast	Wales	F	126	juvenile	2004-06-16	1	28	126	75	20	18	18
SW2004/277	2005/05645	0.391304	5.86957	92	0.382677	0.163043	1.63043	1.02174	0.217391	Blubber	Cetacean	Phocoena phocoena	Harbour porpoise	2004-09-14	2004	Black Rock Sands, Porthmadog	Gwynedd	West coast	Wales	F	123	juvenile	2004-09-16	0	23	123	68	14	14	14
SW2004/291	2005/05647	0.130435	1.41304	92	0.273981	0.0576087	0.576087	0.173913	0.0923913	Blubber	Cetacean	Phocoena phocoena	Harbour porpoise	2004-09-28	2004	Doniford beach, Watchet	Somerset	South-west	England	F	112	juvenile	2004-10-01	NA	20	112	61	18	18	18
SW2004/316	2005/05648	0.164835	2.08791	91	0.0725716	0.0417582	0.538462	0.450549	0.120879	Blubber	Cetacean	Phocoena phocoena	Harbour porpoise	2004-10-16	2004	Poppit Sands	Pembrokeshire	West coast	Wales	F	160	adult	2004-10-21	NA	57	160	97	16	13	13
SW2004/339	2005/05649	0.462366	3.87097	93	0.174285	0.0408602	1.13978	0.247312	0.182796	Blubber	Cetacean	Phocoena phocoena	Harbour porpoise	2004-11-25	2004	Prawle beach (East Prawle)	Devon	South-west	England	M	133	juvenile	2004-11-29	NA	35	133	82	21	20	22
SW2005/22	2006/04218	0.323417	2.8996	89.6675	0.0959214	0.0635682	2.11894	0.792929	0.291075	Blubber	Cetacean	Phocoena phocoena	Harbour porpoise	2005-01-27	2005	Whitburn (nr Souter lighthouse)	South Tyneside	East coast	England	M	150	adult	2005-02-01	NA	46	150	84	23	26	20
SW2005/26	2006/05162	0.126435	1.26435	94.9105	0.0854783	0.0221261	0.733322	0.536295	0.0273942	Blubber	Cetacean	Phocoena phocoena	Harbour porpoise	2005-01-31	2005	Formby Point (Lifeboat Road), Formby	Sefton	West coast	England	M	119	juvenile	2005-02-05	NA	28	119	83	24	24	24
SW2005/28	2006/04220	0.904456	8.28023	78.5002	0.277401	0.0585986	2.74522	0.998724	0.340127	Blubber	Cetacean	Phocoena phocoena	Harbour porpoise	2005-02-06	2005	Climping beach, Littlehampton	West Sussex	Channel	England	F	119	juvenile	2005-02-09	NA	25	119	71	14	14	14
SW2005/61	2006/04223	0.231481	2.20459	90.72	0.232621	0.0429894	1.38668	0.831129	0.205026	Blubber	Cetacean	Phocoena phocoena	Harbour porpoise	2005-03-15	2005	Fisherman's Walk, Bournemouth	Bournemouth	Channel	England	M	111	juvenile	2005-03-24	NA	23	111	69	13	14	16
SW2005/62	2006/04224	0.795963	7.95963	90.4564	0.30515	0.137083	3.64817	2.09272	0.407931	Blubber	Cetacean	Phocoena phocoena	Harbour porpoise	2005-03-16	2005	Brighton (beach opposite the Old Ship Hotel)	Brighton and Hove	Channel	England	M	134	adult	2005-03-22	NA	27	134	69	17	17	17
SW2005/66	2006/04225	0.208284	1.4251	91.2218	0.15681	0.0339831	1.21133	0.34312	0.139221	Blubber	Cetacean	Phocoena phocoena	Harbour porpoise	2005-03-21	2005	Winterton beach, Winterton-on-Sea	Norfolk	East coast	England	F	121	juvenile	2005-03-30	NA	32	121	81	25	22	22
SW2005/78	2006/04226	0.255669	1.66741	89.96	0.223451	0.042241	1.32614	0.442419	0.104491	Blubber	Cetacean	Phocoena phocoena	Harbour porpoise	2005-03-29	2005	Stone Point, Walton-On-The-Naze	Essex	East coast	England	M	98	juvenile	2005-03-31	NA	17	98	63	13	14	14
SW2005/101	2006/04228	1.77896	16.3442	89.9404	0.13344	0.0600398	1.06737	0.585944	0.0344673	Blubber	Cetacean	Phocoena phocoena	Harbour porpoise	2005-04-13	2005	Dymchurch (N end of beach)	Kent	East coast	England	M	129	juvenile	2005-04-18	NA	33	129	81	21	19	19
SW2005/118	2006/04229	0.112174	1.23391	89.1473	0.158164	0.0235565	0.440843	0.215374	0.0291652	Blubber	Cetacean	Phocoena phocoena	Harbour porpoise	2005-05-08	2005	Castell Bach	Ceredigion	West coast	Wales	F	104	juvenile	2005-05-11	NA	23	104	72	20	18	18
SW2005/123	2006/05163	1.09266	10.0524	91.52	0.267758	0.150787	4.4799	4.4799	0.0885052	Blubber	Cetacean	Phocoena phocoena	Harbour porpoise	2005-05-12	2005	Aberdaron, Lleyn peninsula	Gwynedd	West coast	Wales	F	153	adult	2005-05-14	NA	NA	153	82	14	10	10
SW2005/137	2006/05165	0.107679	1.39983	92.8685	0.123919	0.0269198	0.521167	0.184131	0.0301502	Blubber	Cetacean	Phocoena phocoena	Harbour porpoise	2005-06-02	2005	Porth Lleuog, Ramsey Island	Pembrokeshire	West coast	Wales	M	71	neonate	2005-06-05	NA	8	71	42	6	6	9
SW2005/150	2006/05166	0.265844	2.97746	94.04	0.123467	0.0319013	0.601872	0.417907	0.0499787	Blubber	Cetacean	Phocoena phocoena	Harbour porpoise	2005-06-09	2005	Pembrey	Carmarthenshire	West coast	Wales	F	143		2005-06-14	NA	37	143	85	19	19	20
SW2005/154	2006/04230	0.0442971	0.430315	79.0119	0.0452735	0.0177189	0.162001	0.0911256	0	Blubber	Cetacean	Phocoena phocoena	Harbour porpoise	2005-06-13	2005	Mwnt	Ceredigion	West coast	Wales	F	79	neonate	2005-06-15	NA	9	79	51	18	18	20
SW2005/162	2006/05167	0.257877	2.72203	69.8008	0.156968	0.0415468	1.07592	1.16474	0.117477	Blubber	Cetacean	Phocoena phocoena	Harbour porpoise	2005-06-22	2005	Barmouth	Gwynedd	West coast	Wales	F	156	adult	2005-06-22	NA	45	156	93	18	17	18
SW2005/184	2006/05168	0.179294	2.43328	78.0838	0.0227328	0.0204908	0.624969	0.434149	0.0614724	Blubber	Cetacean	Phocoena phocoena	Harbour porpoise	2005-07-09	2005	Nefyn, Lleyn peninsula	Gwynedd	West coast	Wales	F	163	adult	2005-07-10	NA	59	163	99	14	13	13
SW2005/281	2007/07000	0.370841	3.92032	94.38	0.184484	0.0360246	2.08519	1.27146	0.091121	Blubber	Cetacean	Phocoena phocoena	Harbour porpoise	2005-11-27	2005	Little Eye, Hilbre Island, West Kirby, Wirral	Wirral	West coast	England	M	134	juvenile	2005-11-29	NA	33	134	81	20	20	21
SW2006/82	2007/07005	0.583307	9.1208	94.29	0.158144	0.0699968	1.69689	2.86351	0.286351	Blubber	Cetacean	Phocoena phocoena	Harbour porpoise	2006-03-05	2006	Ainsdale beach, Ainsdale-on-Sea	Sefton	West coast	England	F	164	adult	2006-03-07	NA	48	164	90	24	24	22
SW2006/96	2006/04243	0.33638	2.13041	89.1849	0.215283	0.050457	1.35785	0.411505	0.0639122	Blubber	Cetacean	Phocoena phocoena	Harbour porpoise	2006-03-22	2006	Blyth, Newcastle upon Tyne	Northumberland	East coast	England	M	112	juvenile	2006-03-29	NA	20	112	66	8	8	9
SW2006/112	2006/05172	0.0692583	0.681412	89.52	0.0223492	0.0122878	0.164209	0.134048	0.0201072	Blubber	Cetacean	Phocoena phocoena	Harbour porpoise	2006-04-09	2006	Aberporth	Ceredigion	West coast	Wales	F	149	adult	2006-04-11	NA	68	149	105	20	23	21
SW2006/118	2006/05173	1.21466	29.1519	90.56	0.254009	0.251767	3.64399	7.84011	0.463781	Blubber	Cetacean	Phocoena phocoena	Harbour porpoise	2006-04-13	2006	Wandsworth Bridge	Greater London	East coast	England	M	153	adult	2006-04-19	NA	60	153	96	18	18	18
SW2006/126	2006/05174	0.584388	5.50673	88.982	0.247235	0.180935	4.38291	1.51604	0.549549	Blubber	Cetacean	Phocoena phocoena	Harbour porpoise	2006-04-16	2006	Cresswell	Northumberland	East coast	England	M	150	adult	2006-04-24	NA	40	150	80	11	11	11
SW2006/135	2006/05175	0.17861	1.67447	89.5808	0.0937794	0.0212099	0.290241	0.130608	0.0200936	Blubber	Cetacean	Phocoena phocoena	Harbour porpoise	2006-04-24	2006	Borth	Ceredigion	West coast	Wales	M	122	juvenile	2006-10-12	NA	29	122	77	26	26	26
SW2006/163	2006/05176	0.201025	2.01025	89.5409	0.139609	0.0312706	1.00289	0.691304	0.087111	Blubber	Cetacean	Phocoena phocoena	Harbour porpoise	2006-05-20	2006	Amroth	Pembrokeshire	West coast	Wales	F	173	adult	2006-08-30	NA	71	173	108	8	8	8
SW2006/172	2006/05177	0.079645	0.752809	91.6567	0.0513382	0.0152744	0.256392	0.213841	0.0447321	Blubber	Cetacean	Phocoena phocoena	Harbour porpoise	2006-06-09	2006	Aberporth	Ceredigion	West coast	Wales	F	156	adult	2006-06-15	NA	50	156	92	20	28	16
SW2006/235	2006/05180	0.689897	4.44341	85.52	0.340175	0.148503	2.80636	1.44995	0.0947147	Blubber	Cetacean	Phocoena phocoena	Harbour porpoise	2006-08-30	2006	Southend-on-Sea	Southend-on-Sea	East coast	England	M	109	juvenile	2006-09-11	NA	18	109	63	12	9	10
SW2006/262	2006/06042	4.06221	46.4253	86.16	0.245975	0.0951718	1.74095	1.79201	0.280873	Blubber	Cetacean	Phocoena phocoena	Harbour porpoise	2006-10-09	2006	Poole	Poole	Channel	England	F	158	adult	2006-10-13	NA	45	158	84	7	7	8
SW2006/260	2008/01703	1.66773	14.2948	83.9464	0.454912	0.173921	3.29496	0.956563	0.637312	Blubber	Cetacean	Phocoena phocoena	Harbour porpoise	2006-10-06	2006	Bantham	Devon	South-west	England	M	118	juvenile	2006-10-11	NA	20	118	64	8	8	8
SW2006/288	2006/06043	0.111309	1.44702	89.84	0.0924023	0.024488	0.464159	0.199243	0.0556545	Blubber	Cetacean	Phocoena phocoena	Harbour porpoise	2006-12-01	2006	Criccieth beach	Gwynedd	West coast	Wales	M	98	juvenile	2006-12-19	NA	22	98	71	21	25	25
SW2018/756	2019/239709	0.237011	6.50877	83.1186	0.335501	0.0760359	2.53854	0.510114	0.263479	Blubber	Cetacean	Tursiops truncatus	Bottlenose dolphin	2018-10-12	2018	Abersoch (see notes)	Gwynedd	West coast	Wales	M	249	juvenile	2018-10-22	NA	NA	249	125	21	17	18
SW2013/475	2019/236578	0.412522	2.96848	71.7538	0.29909	0.150515	13.0028	1.16231	0.958835	Blubber	Cetacean	Stenella coeruleoalba	Striped dolphin	2013-09-08	2013	Westward Ho	Devon	South-west	England	M	186	adult	2013-09-17	NA	65.2	186	89	8	7	7
SW2013/490	2019/236579	5.81996	37.1671	34.7081	0.454585	0.896043	46.963	1.32246	0.93638	Blubber	Cetacean	Stenella coeruleoalba	Striped dolphin	2013-09-26	2013	Tywyn	Gwynedd	West coast	Wales	M	233	adult	2013-10-01	NA	107.6	233	109	20	10	10
SW2013/565	2019/236580	0.446839	3.2424	61.991	0.410365	0.116952	5.4524	0.608152	0.55008	Blubber	Cetacean	Stenella coeruleoalba	Striped dolphin	2013-11-15	2013	Manorbier	Pembrokeshire	West coast	Wales	F	183	juvenile	2014-04-02	NA	60.5	183	88	11	10	9
SW2014/92	2019/239704	0.120215	0.913866	85.68	0.186649	0.0589402	2.78945	0.299953	0.297619	Blubber	Cetacean	Stenella coeruleoalba	Striped dolphin	2014-03-26	2014	Carbis Bay	Cornwall	South-west	England	M	185	subadult	2014-03-27	NA	68	185	94	15	12	15
SW2014/250	2019/239705	0.113279	0.813849	45.463	0.2288	0.0481711	2.11601	0.212921	0.21754	Blubber	Cetacean	Stenella coeruleoalba	Striped dolphin	2014-08-03	2014	Westward Ho	Devon	South-west	England	M	186	subadult	2013-08-05	NA	64	186	86	15	12	14
SW2014/313	2019/239706	0.190459	1.42845	92.4082	0.30741	0.119037	5.46489	0.835424	0.740194	Blubber	Cetacean	Stenella coeruleoalba	Striped dolphin	2014-08-29	2014	Perranuthoe	Cornwall	South-west	England	F	170	subadult	2014-08-30	NA	52	170	84	10	8	9
SW2012/56	2019/239702	0.197514	1.9337	72.4	0.542297	0.0812155	2.51381	0.319061	0.263812	Blubber	Cetacean	Lagenorhynchus albirostris	White-beaked dolphin	2012-02-17	2012	Druridge bay	Northumberland	East coast	England	M	186	juvenile	2012-02-23	NA	NA	186	96	13	9	11
SW2013/152	2019/236577	2.00304	21.7104	77.3824	0.290421	0.130521	14.8613	0.830938	0.381224	Blubber	Cetacean	Lagenorhynchus albirostris	White-beaked dolphin	2013-04-14	2013	Spurn, near Holmpton (Pole number 39) end of seaside road	East Riding of Yorkshire	East coast	England	M	260	adult	2013-04-18	NA	262.5	260	172	23	19	19
SW2018/2	2019/236576	0.385556	4.80224	58.0979	0.349931	0.0838241	5.4391	0.337362	0.182451	Blubber	Cetacean	Lagenorhynchus albirostris	White-beaked dolphin	2018-01-04	2018	Sandown beach	Isle of Wight	Channel	England	F	248	adult	2018-01-08	NA	225	248	162	17	11	11
SW2015/419	2018/235713	0.150503	4.02252	73.0885	0.0996582	0.0290059	0.690944	0.0809977	0.0406357	Blubber	Cetacean	Grampus griseus	Risso's dolphin	2015-12-13	2015	Freshwater West	Pembrokeshire	West coast	Wales	F	270	adult	2015-12-14	NA	NA	270	NA	NA	-9	NA
SW2018/329	2019/236575	0.0445303	0.658958	44.4641	0.265375	0.0212981	0.546508	0.045205	0.0283375	Blubber	Cetacean	Grampus griseus	Risso's dolphin	2018-05-12	2018	Great Yarmouth Beach	Norfolk	East coast	England	M	200.5	juvenile	2018-05-17	NA	88.4	200.5	99	20	14	16
SW2010/322	2019/236629	0.591265	4.03135	74.4167	0.241436	0.139754	9.41993	0.73505	0.487794	Blubber	Cetacean	Lagenorhynchus acutus	Atlantic white-sided dolphin	2010-09-29	2010	Coll Beach, Isle of Lewis	Western Isles	Western Isles	Scotland	M	268	adult	2010-09-30	NA	NA	268	138	20	17	14
SW2011/385	2019/236630	0.325866	2.13583	81.9355	0.210943	0.126929	5.71181	0.61878	0.367362	Blubber	Cetacean	Lagenorhynchus acutus	Atlantic white-sided dolphin	2011-08-29	2011	Sollas, North Uist	Western Isles	Western Isles	Scotland	M	211	subadult	2011-08-29	NA	112	211	113	17	16	13
SW2011/389	2019/236631	0.329814	2.19493	87.0189	0.344696	0.180421	7.27428	0.812467	0.560798	Blubber	Cetacean	Lagenorhynchus acutus	Atlantic white-sided dolphin	2011-08-31	2011	Dunnet Bay, Caithness	Highland	Highland	Scotland	M	252	subadult	2011-09-01	NA	165	252	126	18	15	14
SW2011/425	2019/236632	0.880717	6.4574	55.75	0.36278	0.303139	13.2915	0.63139	0.453812	Blubber	Cetacean	Lagenorhynchus acutus	Atlantic white-sided dolphin	2011-09-21	2011	Coastguard station, Stornoway,	Western Isles	Western Isles	Scotland	M	253	adult	2011-09-21	NA	205	253	142	20	13	11
SW2011/549	2019/236633	0.693665	5.4891	86.3529	0.291752	0.17718	12.2752	0.547752	0.396049	Blubber	Cetacean	Lagenorhynchus acutus	Atlantic white-sided dolphin	2011-11-29	2011	West Links, Arbroath	Angus	Tayside	Scotland	M	267	adult	2011-12-01	NA	205	267	136	20	9	10
SW2011/563	2019/236634	0.352821	2.33026	60.9375	0.404293	0.113887	5.62872	0.748308	0.415179	Blubber	Cetacean	Lagenorhynchus acutus	Atlantic white-sided dolphin	2011-12-06	2011	Spiggie Beach, South Mainland	Shetland	Shetland	Scotland	M	243	adult	2011-12-13	NA	161	243	128	20	15	15
SW1995/106B	2004/00070	0.0321612	0.278731	93.28	0.120166	0.0418096	0.375214	0.139365	0.182247	Blubber	Cetacean	Phocoena phocoena	Harbour porpoise	1995-08-24	1995	off Portknokie harbour	Moray	Grampian	Scotland	M	104	juvenile		0	20	104	71	22	21	20
SW1995/142C	2004/00072	0.140159	1.16799	85.617	0.24752	0.0922714	1.40159	0.467197	0.327038	Blubber	Cetacean	Phocoena phocoena	Harbour porpoise	1995-12-22	1995	1.5 miles N of Rosemarkie	Highland	Highland	Scotland	F	139			4	35	139	83	23	19	17
SW1996/52A	2004/00074	0.0686574	0.588492	91.76	0.220202	0.0806452	0.784656	0.283348	0.370532	Blubber	Cetacean	Phocoena phocoena	Harbour porpoise	1996-03-15	1996	2 miles S of Shandwick	Highland	Highland	Scotland	F	119	juvenile		3	26	119	77	23	22	20
SW1996/60B	2004/00084	0.0755916	0.657318	91.28	0.177527	0.0701139	0.755916	0.262927	0.273883	Blubber	Cetacean	Phocoena phocoena	Harbour porpoise	1996-03-20	1996	Hilton of Cadboll pier	Highland	Highland	Scotland	M	107	juvenile		1	20	107	76	22	20	19
SW1996/84B	2004/00086	0.11121	0.611655	89.92	0.180178	0.0911922	0.656139	0.22242	0.211299	Blubber	Cetacean	Phocoena phocoena	Harbour porpoise	1996-05-06	1996	Beach E of Nigg Ferry, Nigg Bay	Highland	Highland	Scotland	M	110	juvenile		1	23	110	76	27	22	20
SW1996/90B	2004/00088	0.14881	0.927198	87.36	0.219733	0.0560897	0.950092	0.171703	0.194597	Blubber	Cetacean	Phocoena phocoena	Harbour porpoise	1996-05-21	1996	Balmedie	Aberdeenshire	Grampian	Scotland	M	122	juvenile		0	29	122	74	17	17	20
SW1996/139	2004/02633	0.17331	1.08319	92.32	0.175552	0.129983	1.40815	0.465771	0.57409	Blubber	Cetacean	Phocoena phocoena	Harbour porpoise	1996-08-27	1996	33 miles east of Redcar	At sea	At sea	England	F	132	juvenile	1996-09-03	4	39	132	85	20	17	17
SW1997/143A	2004/00090	0.084282	0.645797	91.36	0.232102	0.0809982	0.875657	0.207968	0.284588	Blubber	Cetacean	Phocoena phocoena	Harbour porpoise	1997-09-13	1997	Crovie, Gardenstown	Aberdeenshire	Grampian	Scotland	M	119	juvenile		0	25	119	74	13	13	13
SW1997/174B	2004/00019	0.200535	1.44831	89.76	0.236199	0.0646168	1.44831	0.623886	0.345365	Blubber	Cetacean	Phocoena phocoena	Harbour porpoise	1997-11-28	1997	Loch Linnhe	Argyll and Bute	Strathclyde	Scotland	M	103	juvenile		1	27	103	79	27	24	18
SW1998/35B	2004/00021	0.609225	3.80766	91.92	0.154548	0.217581	2.82855	2.50218	0.576588	Blubber	Cetacean	Phocoena phocoena	Harbour porpoise	1998-02-28	1998	Black Rocks, nr Troon	South Ayrshire	Strathclyde	Scotland	F	161	adult		12	62	161	99	28	25	22
SW1998/58A	2004/00023	0.0670035	0.505272	91.04	0.167005	0.713972	0.648067	0.230668	0.175747	Blubber	Cetacean	Phocoena phocoena	Harbour porpoise	1998-03-26	1998	ca 56 miles East of Mainland	At sea	At sea	England	M	147	adult		5	40	147	85	20	23	21
SW1998/105B	2004/00092	0.108038	0.885912	92.56	0.142691	0.0626621	1.18842	0.22688	0.367329	Blubber	Cetacean	Phocoena phocoena	Harbour porpoise	1998-06-10	1998	Findochty, Buckie	Moray	Grampian	Scotland	F	140	adult		6	41	140	92	20	19	20
SW1998/155D	2004/00094	0.0638767	0.363436	90.8	0.16744	0.0605727	0.517621	0.132159	0.176211	Blubber	Cetacean	Phocoena phocoena	Harbour porpoise	1998-08-13	1998	Whitehills, nr Banff	Aberdeenshire	Grampian	Scotland	M	86	neonate		NA	12	86	59	18	19	18
SW1998/214A	2004/00025	0.163899	1.52972	91.52	0.2317	0.120192	1.63899	0.404283	0.41521	Blubber	Cetacean	Phocoena phocoena	Harbour porpoise	1998-12-28	1998	Portmahomack	Highland	Highland	Scotland	M	100	juvenile		0	21	100	70	23	25	22
SW1999/25A	2004/00027	0.147862	1.25114	87.92	0.172852	0.0932666	1.59236	0.477707	0.363967	Blubber	Cetacean	Phocoena phocoena	Harbour porpoise	1999-02-12	1999	St. Andrews Bay	Fife	Fife	Scotland	M	133	adult		5	36	133	82	23	23	24
SW1999/30A	2004/00029	0.202885	2.367	88.72	0.182585	0.112714	1.23986	1.07078	0.293057	Blubber	Cetacean	Phocoena phocoena	Harbour porpoise	1999-02-17	1999	9-10 miles southwest of Ailsa Craig	South Ayrshire	Strathclyde	Scotland	F	140	adult		5	44	140	91	26	24	24
SW1999/72D	2004/00096	0.288284	2.07565	86.72	0.313589	0.149908	1.84502	0.738007	0.472786	Blubber	Cetacean	Phocoena phocoena	Harbour porpoise	1999-04-09	1999	Alturlie Point, nr Inverness	Highland	Highland	Scotland	F	107	juvenile		0	19	107	66	17	17	19
SW2000/83A	2004/00098	0.163613	1.09075	91.68	0.220392	0.0861693	1.3089	0.327225	0.26178	Blubber	Cetacean	Phocoena phocoena	Harbour porpoise	2000-04-23	2000	St. Cyrus Nature Reserve	Aberdeenshire	Grampian	Scotland	F	106	juvenile		1	26	106	73	17	17	20
SW2001/15B	2004/00100	0.0816777	0.827815	90.6	0.0695709	0.0717439	0.728477	0.320088	0.397351	Blubber	Cetacean	Phocoena phocoena	Harbour porpoise	2001-01-18	2001	Lunan Bay, Montrose	Angus	Tayside	Scotland	F	148			4	55	148	98	27	26	26
SW2001/21A	2004/00102	0.255556	2.33333	90	0.224464	0.101111	1.88889	0.388889	0.444444	Blubber	Cetacean	Phocoena phocoena	Harbour porpoise	2001-01-24	2001	Peterhead	Aberdeenshire	Grampian	Scotland	F	117	juvenile		1	31	117	87	17	19	20
SW2001/43A	2004/00104	0.059633	0.389908	87.2	0.254536	0.0550459	0.493119	0.149083	0.126147	Blubber	Cetacean	Phocoena phocoena	Harbour porpoise	2001-03-08	2001	Carnoustie	Angus	Tayside	Scotland	F	114	juvenile		0	19	114	67	14	14	15
SW2001/73A	2004/00106	0.242504	1.8739	90.72	0.222701	0.0859788	1.51014	0.473986	0.26455	Blubber	Cetacean	Phocoena phocoena	Harbour porpoise	2001-03-30	2001	Aberdeen beach	City of Aberdeen	Grampian	Scotland	M	112	juvenile		0	26	112	74	21	25	20
SW2001/79A	2004/00108	0.103261	0.608696	92	0.197894	0.0815217	0.76087	0.217391	0.163043	Blubber	Cetacean	Phocoena phocoena	Harbour porpoise	2001-04-08	2001	Findhorn Bay	Moray	Grampian	Scotland	M	109	juvenile		0	22	109	73	20	20	18
SW2001/83A	2004/00110	0.0495495	0.416667	88.8	0.171161	0.0484234	0.394144	0.0968468	0.101351	Blubber	Cetacean	Phocoena phocoena	Harbour porpoise	2001-04-17	2001	Crovie, Gardenstown	Aberdeenshire	Grampian	Scotland	M	118	juvenile		1	29	118	82	32	28	32
SW2001/85D	2004/00113	0.950704	7.51174	85.2	0.718204	0.340376	5.51643	2.58216	1.40845	Blubber	Cetacean	Phocoena phocoena	Harbour porpoise	2001-04-24	2001	Balmedie beach, Aberdeen	Aberdeenshire	Grampian	Scotland	M	110	juvenile		0	21	110	70	14	14	14
SW2001/140C	2004/00115	0.0472973	0.382883	88.8	0.0664312	0.045045	0.585586	0.146396	0.191441	Blubber	Cetacean	Phocoena phocoena	Harbour porpoise	2001-07-07	2001	West Sands, St Andrews	Fife	Fife	Scotland	M	84	neonate		0	13	84	65	20	21	20
SW2001/183B	2004/00117	0.411612	3.14125	92.32	0.424686	0.216638	2.38302	1.08319	0.606586	Blubber	Cetacean	Phocoena phocoena	Harbour porpoise	2001-08-03	2001	Portknockie	Moray	Grampian	Scotland	M	104	juvenile		0	25	104	74	14	14	16
SW2001/206D	2004/00119	0.0703906	0.703906	88.08	0.161188	0.0681199	0.851499	0.20436	0.215713	Blubber	Cetacean	Phocoena phocoena	Harbour porpoise	2001-09-15	2001	Burghead	Moray	Grampian	Scotland	F	137			4	42	137	102	17	19	20
SW2002/149B	2004/00121	0.132275	0.749559	90.72	0.233723	0.132275	1.14638	0.37478	0.242504	Blubber	Cetacean	Phocoena phocoena	Harbour porpoise	2002-04-02	2002	floating off South Sutor	Highland	Highland	Scotland	M	116	juvenile		1	23	116	74	11	13	13
SW2002/169A	2004/00123	0.255783	3.11388	89.92	0.157936	0.22242	3.11388	0.622776	1.22331	Blubber	Cetacean	Phocoena phocoena	Harbour porpoise	2002-04-16	2002	Speybay, Fochabers	Moray	Grampian	Scotland	M	151	adult		12	45	151	95	24	24	24
SW2002/194B	2004/00031	0.188387	1.88387	90.24	0.279281	0.155142	2.21631	0.598404	0.476507	Blubber	Cetacean	Phocoena phocoena	Harbour porpoise	2002-05-29	2002	Skeld, Mainland	Shetland	Shetland	Scotland	M	139	adult		8	45	139	NA	18	18	18
SW2002/199D	2004/00033	0.0420354	0.287611	90.4	0.0619765	0.276549	0.331858	0.121681	0.110619	Blubber	Cetacean	Phocoena phocoena	Harbour porpoise	2002-06-01	2002	Skeld, Mainland	Shetland	Shetland	Scotland	F	155			4	46	155	87	12	13	19
SW2002/294E	2004/02471	0.667688	4.70665	91.36	0.36345	0.0985114	2.84588	1.42294	0.30648	Blubber	Cetacean	Phocoena phocoena	Harbour porpoise	2002-08-15	2002	Kames Bay, Isle of Bute	Argyll and Bute	Strathclyde	Scotland	F	120			4	26	120	72	14	13	16
SW2002/311A	2004/02472	1.4292	7.25594	90.96	0.211125	0.373791	3.62797	4.2876	1.19833	Blubber	Cetacean	Phocoena phocoena	Harbour porpoise	2002-09-06	2002	Blairmore, Dunoon	Argyll and Bute	Strathclyde	Scotland	F	150	adult		7	44	150	90	10	8	9
SW2002/321C	2004/02473	0.0645018	0.522687	89.92	0.0567349	0.0322509	0.489324	0.122331	0.133452	Blubber	Cetacean	Phocoena phocoena	Harbour porpoise	2002-09-23	2002	East Links, N. Berwick	East Lothian	Lothian	Scotland	F	160	adult		6	NA	160	NA	18	18	18
SW2002/350C	2004/02474	2.59434	11.7925	84.8	1.01639	1.00236	5.07075	3.89151	1.41509	Blubber	Cetacean	Phocoena phocoena	Harbour porpoise	2002-11-11	2002	Lundin Links	Fife	Fife	Scotland	M	99	juvenile		0	15	99	63	NA	4	6
SW2002/351C	2004/02475	0.171779	1.47239	81.5	0.0819966	0.0392638	0.674847	0.245399	0.147239	Blubber	Cetacean	Phocoena phocoena	Harbour porpoise	2002-11-22	2002	Otter Ferry, Loch Fyne	Argyll and Bute	Strathclyde	Scotland	F	166	adult		6	47	166	88	8	7	8
SW2002/372A	2004/02476	0.260181	2.37557	88.4	0.205862	0.104072	2.14932	0.475113	0.50905	Blubber	Cetacean	Phocoena phocoena	Harbour porpoise	2002-12-11	2002	St Andrews	Fife	Fife	Scotland	M	152	adult		7	46	152	83	16	18	16
SW2002/372C	2004/02477	0.125342	1.13947	87.76	0.26432	0.0968551	1.70921	0.273473	0.421604	Blubber	Cetacean	Phocoena phocoena	Harbour porpoise	2002-12-13	2002	Balmedie	Aberdeenshire	Grampian	Scotland	M	104	juvenile		1	21	104	72	10	10	10
SW2003/159C	2004/02478	0.021796	0.239756	91.76	0.133018	0.0392328	0.261552	0.103531	0.0751962	Blubber	Cetacean	Phocoena phocoena	Harbour porpoise	2003-03-10	2003	Braes, Isle of Skye	Highland	Highland	Scotland	M	104	juvenile		0	23	104	72	22	23	26
SW2014/3	2015/26999	0.0570603	0.705657	88.8533	0.0670679	0.0686525	0.265606	0.0985895	0.0382653	Blubber	Cetacean	Phocoena phocoena	Harbour porpoise	2014-01-08	2014	Trearddur Bay	Anglesey	West coast	Wales	F	152	adult	2014-01-16	NA	55	152	97	23	19	18
SW2014/40	2015/27001	0.135235	1.60523	90.9528	0.0964667	0.235287	0.818007	0.628898	0.0724552	Blubber	Cetacean	Phocoena phocoena	Harbour porpoise	2014-02-13	2014	Aberavon Sands	Neath Port Talbot	West coast	Wales	M	130	juvenile	2015-04-22	NA	40.2	130	92	25	25	25
SW2014/55	2015/27002	0.116238	0.967905	89.4716	0.0933324	0.0290595	0.703017	0.11512	0.0641545	Blubber	Cetacean	Phocoena phocoena	Harbour porpoise	2014-02-13	2014	Ramsgate Sands	Kent	East coast	England	F	152	adult	2014-07-24	NA	45.7	152	86	5	14	16
SW2014/66	2015/27003	0.534654	7.84088	92.2091	0.210464	0.0686483	1.88702	0.710342	0.227743	Blubber	Cetacean	Phocoena phocoena	Harbour porpoise	2014-02-20	2014	Druridge Bay	Northumberland	East coast	England	M	150	adult	2014-02-20	NA	NA	150	79	25	25	25
SW2014/68	2015/27004	0.518415	6.99207	91.8184	0.167786	0.0533662	2.08019	0.463959	0.233069	Blubber	Cetacean	Phocoena phocoena	Harbour porpoise	2014-03-07	2014	Bexhill	East Sussex	Channel	England	M	139	adult	2014-03-12	NA	42.5	139	88	22	20	21
SW2014/113	2015/27007	0.188002	2.41102	69.68	0.280658	0.0357348	1.11797	0.337256	0.113088	Blubber	Cetacean	Phocoena phocoena	Harbour porpoise	2014-04-09	2014	Cwmtydu	Ceredigion	West coast	Wales	F	98	juvenile	2014-08-29	NA	16.8	98	63	9	8	8
SW2014/115	2015/27008	0.8484	13.2	83.3333	0.291442	1.212	4.248	1.332	0.222	Blubber	Cetacean	Phocoena phocoena	Harbour porpoise	2014-04-15	2014	Tresaith	Ceredigion	West coast	Wales	M	138	adult	2015-02-20	NA	NA	138	81	15	16	16
SW2014/214	2015/27011	0.155009	2.93824	86.4464	0.306477	0.0278785	0.854865	0.178145	0.0437265	Blubber	Cetacean	Phocoena phocoena	Harbour porpoise	2014-07-04	2014	Aberystwyth	Ceredigion	West coast	Wales	F	109	juvenile	2014-09-25	NA	21.5	109	67	15	14	15
SW2014/303	2015/27013	0.676136	7.39304	85.4858	0.348498	0.0844585	5.06517	0.538101	0.237466	Blubber	Cetacean	Phocoena phocoena	Harbour porpoise	2014-08-23	2014	Alnmouth beach	Northumberland	East coast	England	M	155	adult	2015-04-30	NA	NA	155	81	10	11	12
SW2014/302	2015/27012	0.119954	1.19954	84.199	0.0195818	0.00653214	0.266036	0.0295728	0.0448936	Blubber	Cetacean	Phocoena phocoena	Harbour porpoise	2014-08-25	2014	Par Beach	Cornwall	South-west	England	F	175	adult	2014-08-26	NA	70	175	100	18	12	17
SW2014/425	2015/27016	0.927419	9.23861	84.32	0.467138	0.0878795	3.93738	0.332068	0.185009	Blubber	Cetacean	Phocoena phocoena	Harbour porpoise	2014-11-14	2014	Sandgate	Kent	East coast	England	F	107	juvenile	2014-11-18	NA	18	107	64	9	9	9
SW2014/475	2015/27017	0.162293	1.64612	86.2635	0.0846638	0.0214459	0.876384	0.450944	0.0463695	Blubber	Cetacean	Phocoena phocoena	Harbour porpoise	2014-12-16	2014	Ainsdale	Merseyside	West coast	England	M	137	adult	2015-03-03	NA	41.5	137	91	25	23	23
SW2015/44	2019/236662	0.127737	1.69063	79.8519	0.329097	0.0558534	1.61549	0.127737	0.062616	Blubber	Cetacean	Grampus griseus	Risso's dolphin	2015-02-04	2015	The Mound, Loch Fleet	Highland	Highland	Scotland	M	292	subadult	2015-02-05	NA	258	292	144	34	24	29
SW2012/10	2019/236635	0.361299	2.20087	78.6053	0.401706	0.240442	8.67626	0.942685	0.623368	Blubber	Cetacean	Lagenorhynchus acutus	Atlantic white-sided dolphin	2012-01-05	2012	Arrochar, Head of Loch Long	Argyll and Bute	Strathclyde	Scotland	M	236	adult	2012-01-11	NA	140	236	117	16	10	8
SW2003/186	2005/05623	0.347826	5.32609	92	0.117459	0.0978261	2.17391	1.41304	0.25	Blubber	Cetacean	Phocoena phocoena	Harbour porpoise	2003-03-26	2003	Hell's Mouth, Lleyn Peninsula	Gwynedd	West coast	Wales	M	144	adult	2003-04-10	15	NA	144	96	27	24	25
SW2004/342	2005/05650	0.313953	5.23256	86	0.141777	0.0848837	2.32558	2.2093	0.44186	Blubber	Cetacean	Phocoena phocoena	Harbour porpoise	2004-12-04	2004	Broad Haven (north)	Pembrokeshire	West coast	Wales	M	119	juvenile	2004-12-13	NA	26	119	72	11	11	12
SW2014/29	2015/27000	0.717655	8.73765	89.04	0.222368	0.0769317	2.26864	0.595238	0.243711	Blubber	Cetacean	Phocoena phocoena	Harbour porpoise	2014-02-06	2014	Southwold - between the Pier and the Sailors Reading rooms	Suffolk	East coast	England	M	145	adult	2014-02-12	NA	NA	145	NA	NA	-9	22
SW2016/354	2019/236647	0.178872	0.952765	82.1818	0.293061	0.0922345	2.76217	0.857854	0.522013	Blubber	Cetacean	Phocoena phocoena	Harbour porpoise	2016-07-14	2016	Bay of Skail.	Orkney	Orkney	Scotland	M	141	adult	2016-07-14	NA	37.5	141	82	14	13	14
SW2012/518	2019/239703	0.170129	1.53473	84.0541	0.475747	0.103743	2.03441	0.253408	0.226045	Blubber	Cetacean	Lagenorhynchus albirostris	White-beaked dolphin	2012-12-14	2012	Filey Bay, From Cargate Hill, straight out towards the sea, opposite the bridge on the promenade.	North Yorkshire	East coast	England	M	182	juvenile	2012-12-19	NA	77	182	95	15	14	18
SW2016/299	2019/236671	0.794077	8.00672	75.8113	0.434895	0.10935	12.8741	0.437929	0.218965	Blubber	Cetacean	Lagenorhynchus albirostris	White-beaked dolphin	2016-06-13	2016	Dunnet Bay	Highland	Highland	Scotland	M	264	adult	2016-06-14	NA	309	264	184	12	13	13
SW2016/465	2019/236672	0.348814	3.74915	84.2857	0.343937	0.0652542	3.73729	0.326271	0.17322	Blubber	Cetacean	Lagenorhynchus albirostris	White-beaked dolphin	2016-09-01	2016	Uig, Skye.	Highland	Highland	Scotland	M	238	adult	2016-09-05	NA	201	238	153	16	13	13
SW2016/328	2019/236637	0.344891	2.24453	91.3333	0.406257	0.14562	6.31752	0.6	0.425912	Blubber	Cetacean	Lagenorhynchus acutus	Atlantic white-sided dolphin	2016-06-27	2016	Dunnet Bay.	Highland	Highland	Scotland	M	246	adult	2016-06-29	NA	180.5	246	142	25	20	24
SW1992/168A	2004/02462	0.357782	3.2424	89.44	0.315301	0.268336	4.13685	1.5653	1.6771	Blubber	Cetacean	Phocoena phocoena	Harbour porpoise	1992-07-24	1992	West of Mainland	Shetland	Shetland	Scotland	M	143	adult		5	54	143	102	14	11	12
SW1993/10A	2004/02463	0.106164	0.958904	87.6	0.196306	0.0696347	1.06164	0.525114	0.353881	Blubber	Cetacean	Phocoena phocoena	Harbour porpoise	1993-01-18	1993	nr Calgary, Mull	Argyll and Bute	Strathclyde	Scotland	F	154			NA	NA	154	88	12	12	13
SW1993/10B	2004/02464	0.793839	5.09479	84.4	0.464327	0.545024	5.6872	2.36967	2.1327	Blubber	Cetacean	Phocoena phocoena	Harbour porpoise	1993-01-23	1993	South of Toab, Bay of Querndale, Mainland	Shetland	Shetland	Scotland	F	111	juvenile		NA	20	111	69	13	13	14
SW1993/74C	2004/02465	0.630063	6.30063	88.88	0.553547	0.59631	6.41314	2.36274	4.05041	Blubber	Cetacean	Phocoena phocoena	Harbour porpoise	1993-07-07	1993	Crovie	Aberdeenshire	Grampian	Scotland	M	162			NA	44	162	83	15	13	16
SW1993/82A	2004/02466	0.0364078	0.351942	82.4	0.0483585	0.0364078	0.351942	0.121359	0.351942	Blubber	Cetacean	Phocoena phocoena	Harbour porpoise	1993-07-20	1993	off Troup Head	Aberdeenshire	Grampian	Scotland	F	156			NA	46	156	95	11	9	9
SW1995/6A	2004/02467	0.357472	2.99815	86.72	0.993939	0.110701	2.30627	0.818727	0.691882	Blubber	Cetacean	Phocoena phocoena	Harbour porpoise	1995-01-23	1995	Longniddry	East Lothian	Lothian	Scotland	F	100	juvenile		NA	19	100	68	40	29	33
SW1995/34B	2004/02468	0.073991	0.571749	89.2	0.159193	0.0616592	0.818386	0.235426	0.369955	Blubber	Cetacean	Phocoena phocoena	Harbour porpoise	1995-03-13	1995	Boddam, Mainland	Shetland	Shetland	Scotland	F	147			NA	40	147	85	19	11	13
SW1995/41A	2004/02469	0.0349414	0.259243	88.72	0.0349291	0.0304328	0.259243	0.104824	0.225428	Blubber	Cetacean	Phocoena phocoena	Harbour porpoise	1995-03-21	1995	Echnaloch Bay, Burray	Orkney	Orkney	Scotland	F	163			NA	63	163	104	21	16	18
SW2000/150A	2001/03023	0.917266	13.1295	55.6	0.37994	3.23741	2.51799	2.8777	0.665468	Blubber	Cetacean	Phocoena phocoena	Harbour porpoise	2000-09-08	2000	North Sea off Bridlington	East Riding of Yorkshire	East coast	England	M	125	adult	2000-09-12	4	32	125	80	19	18	20
SW2000/157	2001/03024	0.365297	3.53881	87.6	0.299046	1.48402	1.36986	0.696347	0.182648	Blubber	Cetacean	Phocoena phocoena	Harbour porpoise	2000-09-22	2000	Borth	Ceredigion	West coast	Wales	M	112	juvenile	2000-09-27	1	23	112	73	24	24	23
SW2002/382	2004/02651	0.516917	3.7594	85.12	0.307693	0.223214	2.8078	0.763628	0.56391	Blubber	Cetacean	Phocoena phocoena	Harbour porpoise	2002-12-24	2002	Heacham, the Wash (just south of Hunstanton)	Norfolk	East coast	England	M	123	juvenile	2003-03-26	NA	27	123	74	13	14	14
SW2003/51A	2005/05526	0.622222	1.55556	90	0.202242	0.155556	4.77778	1.2	1.17778	Blubber	Cetacean	Phocoena phocoena	Harbour porpoise	2003-01-18	2003	Castle Sands, St Andrews	Fife	Fife	Scotland	M	160	adult		9	52	160	91	20	23	23
SW2003/104A	2005/05527	0.255556	2.11111	90	0.122242	0.0466667	1.33333	0.855556	0.166667	Blubber	Cetacean	Phocoena phocoena	Harbour porpoise	2003-02-19	2003	near Port Ellen, Islay	Argyll and Bute	Strathclyde	Scotland	F	136			4	38	136	91	29	22	20
SW2003/159A	2005/05528	0.586957	7.17391	92	0.208764	0.163043	2.06522	3.91304	0.532609	Blubber	Cetacean	Phocoena phocoena	Harbour porpoise	2003-03-10	2003	Ettrick Bay, Isle of Bute	Argyll and Bute	Strathclyde	Scotland	M	149	adult		8	37	149	81	15	15	15
SW2003/192A	2005/05529	0.108696	0.728261	92	0.284851	0.05	1.19565	0.293478	0.163043	Blubber	Cetacean	Phocoena phocoena	Harbour porpoise	2003-04-03	2003	Whitehills Harbour, Banff	Aberdeenshire	Grampian	Scotland	F	123	juvenile		1	23	123	70	17	15	21
SW2003/219A	2005/05530	0.930233	6.16279	86	0.502242	0.22093	5.23256	1.81395	0.953488	Blubber	Cetacean	Phocoena phocoena	Harbour porpoise	2003-04-26	2003	St Monance	Fife	Fife	Scotland	F	149	adult		6	48	149	94	11	9	10
SW2003/260H	2005/05531	1.74419	13.9535	86	0.223172	0.209302	6.74419	7.55814	1.27907	Blubber	Cetacean	Phocoena phocoena	Harbour porpoise	2003-06-13	2003	Girvan	South Ayrshire	Strathclyde	Scotland	F	173	adult		10	58	173	97	12	12	17
SW2003/260J	2005/05532	2	13.3333	90	0.357798	0.477778	6	8.33333	1.66667	Blubber	Cetacean	Phocoena phocoena	Harbour porpoise	2003-06-14	2003	Sannox beach, Arran	North Ayrshire	Strathclyde	Scotland	F	154	adult		NA	36	154	77	11	11	11
SW2003/278A	2005/05533	0.0954023	0.896552	87	0.0631615	0.0344828	0.781609	0.218391	0.229885	Blubber	Cetacean	Phocoena phocoena	Harbour porpoise	2003-07-02	2003	off Elie harbour	Fife	Fife	Scotland	F	150	adult		8	55	150	97	14	15	15
SW2003/283	2005/05626	0.408602	3.87097	93	0.11407	0.0731183	0.784946	0.451613	0.16129	Blubber	Cetacean	Phocoena phocoena	Harbour porpoise	2003-07-11	2003	Pembrey Country Park, Pembrey	Carmarthenshire	West coast	Wales	M	122	subadult	2003-07-27	NA	NA	122	77	12	11	14
SW2003/376F	2005/05534	0.181818	1.47727	88	0.0886056	0.0454545	1.47727	0.409091	0.238636	Blubber	Cetacean	Phocoena phocoena	Harbour porpoise	2003-11-09	2003	Lunan Bay	Angus	Tayside	Scotland	F	145			NA	40	145	86	10	9	11
SW2003/380	2005/05629	0.659091	12.5	88	0.229515	0.0875	1.70455	0.897727	0.4625	Blubber	Cetacean	Phocoena phocoena	Harbour porpoise	2003-11-16	2003	Llanfwrog beach, Holyhead, Anglesey	Anglesey	West coast	Wales	F	161	adult	2003-11-16	NA	46	161	85	12	10	12
SW2004/32A	2005/05535	0.835165	10.2198	91	0.211033	0.208791	4.17582	1.42857	1.42857	Blubber	Cetacean	Phocoena phocoena	Harbour porpoise	2004-01-22	2004	Inganess Bay	Orkney	Orkney	Scotland	M	145	adult	2004-01-28	8	45	145	95	16	14	18
SW2004/37A	2005/05542	0.370787	4.04494	89	0.249433	0.0808989	2.02247	1.34831	0.370787	Blubber	Cetacean	Phocoena phocoena	Harbour porpoise	2004-01-27	2004	Turnberry Bay	South Ayrshire	Strathclyde	Scotland	F	170	adult	2004-01-28	8	50	170	90	9	9	10
SW2004/90C	2005/05543	0.0850575	0.873563	87	0.0666098	0.0367816	0.333333	0.287356	0.103448	Blubber	Cetacean	Phocoena phocoena	Harbour porpoise	2004-02-23	2004	Ascog, Bute	Argyll and Bute	Strathclyde	Scotland	F	161	adult	2004-02-25	NA	53	161	102	10	9	10
SW2004/91A	2005/05634	0.215054	1.72043	93	0.206543	0.083871	2.04301	0.44086	0.376344	Blubber	Cetacean	Phocoena phocoena	Harbour porpoise	2004-02-26	2004	Redcar beach	Redcar and Cleveland	East coast	England	F	125	juvenile	2004-03-10	NA	27	125	71	14	12	12
SW2004/92A	2005/05635	0.12766	1.80851	94	0.119263	0.0308511	0.914894	0.648936	0.12766	Blubber	Cetacean	Phocoena phocoena	Harbour porpoise	2004-02-29	2004	Bull Bay	Anglesey	West coast	Wales	M	126	juvenile	2004-04-22	NA	NA	126	88	20	19	17
SW2004/123C	2005/05544	0.333333	2.52874	87	0.0620121	0.0517241	0.862069	0.425287	0.218391	Blubber	Cetacean	Phocoena phocoena	Harbour porpoise	2004-03-25	2004	Skateraw Harbour (W of)	East Lothian	Lothian	Scotland	F	151	adult		NA	35	151	77	11	12	13
SW2004/141A	2005/05639	0.12766	0.734043	94	0.172455	0.0489362	1.17021	0.265957	0.159574	Blubber	Cetacean	Phocoena phocoena	Harbour porpoise	2004-04-12	2004	Rye Harbour nature reserve	East Sussex	Channel	England	M	111	juvenile	2004-04-20	NA	22	111	69	14	14	15
SW2004/154D	2005/05545	0.674419	3.83721	86	0.239451	0.244186	2.38372	2.67442	0.511628	Blubber	Cetacean	Phocoena phocoena	Harbour porpoise	2004-05-01	2004	Ardbeg Point, Rothesay	Argyll and Bute	Strathclyde	Scotland	F	147	adult	2004-05-06	NA	37	147	88	8	8	10
SW2004/167G	2005/05546	0.494118	4.82353	85	0.202242	0.176471	2.94118	2.23529	0.611765	Blubber	Cetacean	Phocoena phocoena	Harbour porpoise	2004-05-14	2004	E of Nairn	Highland	Highland	Scotland	F	126		2004-05-14	NA	21	126	74	8	8	8
SW2004/173B	2005/05547	0.447059	3.29412	85	0.190477	0.103529	1.76471	1.76471	0.317647	Blubber	Cetacean	Phocoena phocoena	Harbour porpoise	2004-06-01	2004	Arrochar	Argyll and Bute	Strathclyde	Scotland	F	128		2005-06-04	NA	25	128	74	11	11	13
SW2004/173C	2005/05548	0.261905	3.45238	84	0.107004	0.077381	2.38095	0.630952	0.642857	Blubber	Cetacean	Phocoena phocoena	Harbour porpoise	2004-06-02	2004	Lunan Bay	Angus	Tayside	Scotland	M	151	adult	2005-06-04	NA	57	151	109	23	22	25
SW2004/222D	2005/05549	0.0955056	0.932584	89	0.170781	0.0573034	0.910112	0.179775	0.191011	Blubber	Cetacean	Phocoena phocoena	Harbour porpoise	2004-07-14	2004	Gardenstown harbour	Aberdeenshire	Grampian	Scotland	F	122	juvenile	2004-07-16	NA	27	122	86	15	16	17
SW2004/291C	2005/05551	0.701299	8.7013	77	0.521722	0.506494	4.28571	2.5974	1.81818	Blubber	Cetacean	Phocoena phocoena	Harbour porpoise	2004-09-28	2004	Achmore, Kyle of Lochalsh	Highland	Highland	Scotland	M	154	adult	2004-10-01	NA	44	154	92	7	8	8
SW2004/354E	2005/05557	0.0472527	0.285714	91	0.0440002	0.0197802	0.330769	0.0901099	0.0747253	Blubber	Cetacean	Phocoena phocoena	Harbour porpoise	2004-12-15	2004	Lunan Bay, Montrose	Angus	Tayside	Scotland	F	167	adult	2004-12-16	NA	54	167	99	8	8	9
SW2005/19D	2005/05558	0.782051	11.0256	78	0.181729	0.192308	2.5641	5.38462	0.551282	Blubber	Cetacean	Phocoena phocoena	Harbour porpoise	2005-01-23	2005	Rigg Bay, Garlieston	Dumfries and Galloway	Dumfries and Galloway	Scotland	M	155	adult	2005-01-28	NA	49	155	88	25	25	25
SW2005/26B	2007/06995	0.210651	2.54999	90.1965	0.327088	0.0332607	1.16191	0.845931	0.0753909	Blubber	Cetacean	Phocoena phocoena	Harbour porpoise	2005-02-02	2005	Burnfoot, Nith estuary	Dumfries and Galloway	Dumfries and Galloway	Scotland	M	94	juvenile	2005-02-23	NA	18	94	64	13	14	14
SW2005/28C	2005/05559	0.134831	1.10112	89	0.0674105	0.0258427	0.988764	0.213483	0.134831	Blubber	Cetacean	Phocoena phocoena	Harbour porpoise	2005-02-08	2005	Philorth, Fraserburgh	Aberdeenshire	Grampian	Scotland	F	165	adult	2005-02-10	NA	49	165	86	10	7	12
SW2005/62D	2005/05560	0.823529	6.23529	85	0.190477	0.2	4.47059	4.47059	0.988235	Blubber	Cetacean	Phocoena phocoena	Harbour porpoise	2005-03-17	2005	Kilcreggan, Roseneath	Argyll and Bute	Strathclyde	Scotland	F	160	adult	2005-03-28	NA	55	160	94	9	11	16
SW2005/72D	2005/05561	0.0420455	0.647727	88	0.0454238	0.0159091	0.204545	0.159091	0.0625	Blubber	Cetacean	Phocoena phocoena	Harbour porpoise	2005-03-24	2005	Ardbeg, Islay	Argyll and Bute	Strathclyde	Scotland	F	152	adult	2005-03-28	NA	47	152	90	19	19	25
SW2005/71	2007/06996	0.650373	8.37769	90.7171	0.494982	0.205033	3.48336	2.38433	0.541243	Blubber	Cetacean	Phocoena phocoena	Harbour porpoise	2005-03-24	2005	Penrhyn, Colwyn Bay	Conwy	West coast	Wales	F	118	juvenile	2005-04-22	NA	22	118	69	9	9	9
SW2005/115C	2005/05562	0.11236	0.674157	89	0.193253	0.0573034	0.977528	0.191011	0.123596	Blubber	Cetacean	Phocoena phocoena	Harbour porpoise	2005-05-01	2005	Shandwick Bay	Highland	Highland	Scotland	F	116	juvenile	2005-05-03	NA	27	116	75	20	22	20
SW2005/117A	2005/05563	0.277778	1.88889	90	0.202242	0.122222	2.22222	0.455556	0.244444	Blubber	Cetacean	Phocoena phocoena	Harbour porpoise	2005-05-06	2005	St Andrews Bay	Fife	Fife	Scotland	M	115	juvenile	2005-05-10	NA	28	115	75	15	20	22
SW2005/125A	2005/05564	0.23913	1.52174	92	0.187025	0.0521739	0.967391	0.26087	0.119565	Blubber	Cetacean	Phocoena phocoena	Harbour porpoise	2005-05-17	2005	Roseisle, Burghead	Moray	Grampian	Scotland	F	113	juvenile	2005-05-17	NA	24	113	80	14	14	18
SW2005/142A	2005/05565	0.0615385	0.417582	91	0.0516925	0.00989011	0.32967	0.0824176	0.067033	Blubber	Cetacean	Phocoena phocoena	Harbour porpoise	2005-06-04	2005	off Peterhead (44 miles E of)	At sea	At sea	Scotland	F	144	adult	2005-06-08	NA	44	144	77	18	17	24
SW2005/163A	2005/05566	0.913043	7.82609	92	0.208764	0.184783	1.84783	4.23913	0.673913	Blubber	Cetacean	Phocoena phocoena	Harbour porpoise	2005-06-23	2005	Stevenson, Saltcoats	North Ayrshire	Strathclyde	Scotland	M	135		2005-06-24	NA	40	135	83	16	12	22
SW2005/184B	2005/05567	0.175824	1.97802	91	0.13411	0.0571429	1.64835	0.241758	0.318681	Blubber	Cetacean	Phocoena phocoena	Harbour porpoise	2005-07-09	2005	Findochty, Buckie	Moray	Grampian	Scotland	M	150	adult	2005-07-11	NA	49	150	NA	14	14	18
SW2005/243	2008/01688	0.720438	16.5347	84.6707	0.27034	0.224399	2.35973	2.41878	0.831457	Blubber	Cetacean	Phocoena phocoena	Harbour porpoise	2005-09-29	2005	Tresaith	Ceredigion	West coast	Wales	M	140	adult	2005-11-17	NA	39	140	85	13	12	12
SW2005/251	2008/01689	0.598295	5.20739	90.2564	0.118577	0.074233	0.796619	0.54733	0.185028	Blubber	Cetacean	Phocoena phocoena	Harbour porpoise	2005-10-11	2005	Rhossili, Gower	Swansea	West coast	Wales	M	138	adult	2005-11-21	NA	31	138	78	11	10	13
SW2005/253B	2008/01734	0.524554	4.91071	89.6	0.173001	0.0680804	1.94196	2.3058	0.0848214	Blubber	Cetacean	Phocoena phocoena	Harbour porpoise	2005-10-14	2005	Kirkcolm, Wigton	Dumfries and Galloway	Dumfries and Galloway	Scotland	F	156	adult	2005-10-17	NA	39	156	79	8	6	14
SW2005/266	2008/01690	0.562344	6.38044	92.4701	0.332078	0.129772	2.47323	0.655347	0.258462	Blubber	Cetacean	Phocoena phocoena	Harbour porpoise	2005-10-31	2005	Camber Sands, Rye Village	East Sussex	Channel	England	F	107	juvenile	2005-11-04	NA	25	107	80	NA	24	24
SW2005/271B	2008/01735	0.293606	2.71857	91.96	0.03269	0.0195737	0.773162	0.529578	0.0271857	Blubber	Cetacean	Phocoena phocoena	Harbour porpoise	2005-11-11	2005	The Scar, Kirkcolm	Dumfries and Galloway	Dumfries and Galloway	Scotland	F	149	adult	2005-10-15	NA	50	149	94	12	9	10
SW2005/279B	2008/01736	1.17723	10.7021	93.44	0.179896	0.162671	3.1036	3.20205	0.0502997	Blubber	Cetacean	Phocoena phocoena	Harbour porpoise	2005-11-21	2005	Prestwick beach, Ayr	South Ayrshire	Strathclyde	Scotland	M	143	adult	2005-11-23	NA	45	143	92	18	25	28
SW2005/285	2008/01691	0.288632	4.88455	90.08	0.279773	0.0743783	1.68628	0.508437	0.193162	Blubber	Cetacean	Phocoena phocoena	Harbour porpoise	2005-12-04	2005	Fishguard	Pembrokeshire	West coast	Wales	F	131	juvenile	2005-12-17	NA	26	131	68	9	6	9
SW2006/18	2008/01693	0.579648	4.61571	93.16	0.166476	0.0772864	1.60369	0.374624	0.191069	Blubber	Cetacean	Phocoena phocoena	Harbour porpoise	2006-01-14	2006	St Leonards, Hastings	East Sussex	Channel	England	M	141	adult	2006-02-02	NA	40	141	83	22	20	23
SW2006/34C	2008/01740	0.340136	5.31463	94.08	0.12873	0.128614	2.10778	3.03997	0.0276361	Blubber	Cetacean	Phocoena phocoena	Harbour porpoise	2006-01-17	2006	Garlieston	Dumfries and Galloway	Dumfries and Galloway	Scotland	M	131			NA	34	131	86	22	25	30
SW2006/41G	2007/07003	0.459067	5.13717	91.49	0.238333	0.0546508	1.42092	1.85813	0.178162	Blubber	Cetacean	Phocoena phocoena	Harbour porpoise	2006-01-26	2006	Derbyhaven	Isle of Man	Isle of Man	Isle of Man	M	136		2006-08-02	NA	36	136	76	14	14	12
SW2006/68F	2008/01741	0.0836765	0.953277	94.4112	0.12299	0.0254207	0.71178	0.106979	0.103801	Blubber	Cetacean	Phocoena phocoena	Harbour porpoise	2006-02-19	2006	Portmahomack	Highland	Highland	Scotland	M	128	adult	2006-02-21	NA	33	128	80	23	23	26
SW2006/114B	2008/01743	0.666963	4.89106	89.96	0.303487	0.138951	2.78679	1.18608	0.545798	Blubber	Cetacean	Phocoena phocoena	Harbour porpoise	2006-04-11	2006	Thorntonloch	East Lothian	Lothian	Scotland	M	138	adult	2006-04-25	NA	29	138	75	12	12	14
SW2006/143A	2008/01744	0.424097	2.60983	91.96	0.293673	0.103306	2.17486	0.757938	0.238147	Blubber	Cetacean	Phocoena phocoena	Harbour porpoise	2006-05-06	2006	Montrose Bay	Angus	Tayside	Scotland	M	126	juvenile	2006-05-15	NA	25	126	75	11	8	9
SW2006/160B	2008/01745	0.195026	3.03374	92.2954	0.172348	0.0920956	1.88525	0.275203	0.0433391	Blubber	Cetacean	Phocoena phocoena	Harbour porpoise	2006-05-17	2006	Rosemarkie beach	Highland	Highland	Scotland	M	141	adult	2006-05-19	NA	40	141	91	16	16	19
SW2006/278A	2008/01748	0.120702	1.64594	91.1332	0.141598	0.0241405	0.756036	0.441113	0.106438	Blubber	Cetacean	Phocoena phocoena	Harbour porpoise	2006-11-13	2006	Seamill, West Kilbride	North Ayrshire	Strathclyde	Scotland	F	156	adult	2006-01-15	NA	39	156	84	11	10	12
SW2007/28	2008/01704	0.131234	1.31234	91.44	0.150973	0.019685	0.324803	0.1028	0.0524934	Blubber	Cetacean	Phocoena phocoena	Harbour porpoise	2007-01-28	2007	Trevone, nr Padstow	Cornwall	South-west	England	F	155		2007-01-29	NA	43	155	94	26	23	23
SW2007/28C	2008/01750	0.129758	1.29758	92.48	0.117943	0.0248702	0.709343	0.293036	0	Blubber	Cetacean	Phocoena phocoena	Harbour porpoise	2007-01-29	2007	Connel, nr Oban	Argyll and Bute	Strathclyde	Scotland	M	118	juvenile	2007-02-05	NA	22	118	69	34	24	38
SW2007/59B	2008/01751	0.0696903	0.475664	90.4	0.123923	0.0243363	0.567478	0.0862832	0.039823	Blubber	Cetacean	Phocoena phocoena	Harbour porpoise	2007-02-26	2007	West Sands, St Andrews	Fife	Fife	Scotland	F	115	juvenile	2007-02-28	NA	26	115	74	30	28	27
SW2007/60A	2008/01753	0.0576302	0.587828	86.76	0.0875347	0.0288151	0.616644	0.114108	0.0299677	Blubber	Cetacean	Phocoena phocoena	Harbour porpoise	2007-02-27	2007	Belhaven Bay	East Lothian	Lothian	Scotland	F	154	adult	2007-03-13	NA	40	154	82	13	14	13
SW2007/94B	2008/01754	0.250109	1.84863	91.96	0.0294277	0.0173989	0.728578	0.785124	0.030448	Blubber	Cetacean	Phocoena phocoena	Harbour porpoise	2007-04-21	2007	Wemyss Bay	Inverclyde	Strathclyde	Scotland	F	161	adult	2007-06-22	NA	64	161	105	20	18	15
SW2007/102	2008/01706	0.347826	3.69565	92	0.213112	0.0347826	1.00543	0.221739	0.127174	Blubber	Cetacean	Phocoena phocoena	Harbour porpoise	2007-04-30	2007	Mousehole	Cornwall	South-west	England	M	123	juvenile	2007-05-01	NA	30	123	84	13	12	13
SW2007/109	2008/01707	0.0900771	0.911494	93.2535	0.0730168	0.0182299	0.309908	0.226265	0.0418215	Blubber	Cetacean	Phocoena phocoena	Harbour porpoise	2007-05-18	2007	Black Rock Sands, Porthmadog	Gwynedd	West coast	Wales	F	160	adult	2007-06-07	NA	47	160	82	18	18	15
SW2007/114	2008/01708	0.049636	0.871388	90.66	0.126883	0.0209574	0.247077	0.10589	0.0419148	Blubber	Cetacean	Phocoena phocoena	Harbour porpoise	2007-05-26	2007	Aberdovey	Gwynedd	West coast	Wales	F	116	juvenile	2007-06-05	NA	23	116	70	23	20	22
SW2007/124	2008/01709	0.349956	2.73403	91.44	0.20128	0.20888	2.33815	0.682415	0.464786	Blubber	Cetacean	Phocoena phocoena	Harbour porpoise	2007-06-21	2007	Warkworth beach	Northumberland	East coast	England	M	133	adult	2007-06-29	NA	39	133	77	13	13	NA
SW2007/128	2008/01711	0.0193353	0.343739	93.0938	0.0323192	0.011816	0.112789	0.0848606	0.0225579	Blubber	Cetacean	Phocoena phocoena	Harbour porpoise	2007-06-30	2007	Borth	Ceredigion	West coast	Wales	F	153	adult	2007-12-20	NA	60	153	107	19	18	20
SW2007/138	2008/01713	0.0694894	0.71	66.1972	0.114029	0.037766	0.241702	0.203936	0.0604255	Blubber	Cetacean	Phocoena phocoena	Harbour porpoise	2007-07-10	2007	Borth	Ceredigion	West coast	Wales	F	80	neonate	2008-01-16	NA	7	80	45	5	6	6
SW2007/164	2008/01717	0.186357	2.32947	85.8566	0.227035	0.0407657	0.706993	0.416974	0.0372715	Blubber	Cetacean	Phocoena phocoena	Harbour porpoise	2007-08-14	2007	Criccieth	Gwynedd	West coast	Wales	M	75	neonate	2007-12-19	NA	9	75	50	14	14	15
SW2007/166	2008/01718	0.187891	3.09467	90.4781	0.143713	0.0298415	0.664249	0.700722	0.0751563	Blubber	Cetacean	Phocoena phocoena	Harbour porpoise	2007-08-16	2007	Aberdovey	Gwynedd	West coast	Wales	M	134	adult	2007-10-12	NA	35	134	81	19	17	20
SW2007/172	2008/01719	0.220556	2.20556	90.68	0.0287087	0.0187472	1.03	0.291134	0.104764	Blubber	Cetacean	Phocoena phocoena	Harbour porpoise	2007-08-28	2007	Herne Bay	Kent	East coast	England	F	149	adult	2007-08-30	NA	44	149	98	11	10	11
SW2007/195	2008/01723	0.0649675	0.762119	80.04	0.0284789	0.0187406	0.266117	0.114943	0.0562219	Blubber	Cetacean	Phocoena phocoena	Harbour porpoise	2007-09-28	2007	Criccieth	Gwynedd	West coast	Wales	F	157	adult	2007-11-01	NA	46	157	87	8	8	10
SW2007/188D	2008/01757	0.0639114	0.809544	93.88	0.149238	0.0458032	0.61568	0.0969323	0.0319557	Blubber	Cetacean	Phocoena phocoena	Harbour porpoise	2007-09-17	2007	Portessie, Buckie	Moray	Grampian	Scotland	F	123	juvenile	2007-09-21	NA	33	123	82	22	19	20
SW2007/197	2008/01725	0.871041	8.25792	88.4	0.210387	0.0961538	1.58258	1.1267	0.0848416	Blubber	Cetacean	Phocoena phocoena	Harbour porpoise	2007-10-02	2007	Caswell Bay, Gower	Swansea	West coast	Wales	M	104	juvenile	2007-10-22	NA	27	104	75	22	20	23
SW2007/211	2008/01727	0.223414	2.12243	89.52	0.0938416	0.0212243	0.360813	0.235702	0.0379803	Blubber	Cetacean	Phocoena phocoena	Harbour porpoise	2007-10-23	2007	Mumbles, Gower	Swansea	West coast	Wales	M	105	juvenile	2007-11-30	NA	22	105	71	19	18	19
SW2007/218	2008/01728	0.0666075	0.865897	90.08	0.0821709	0.0233126	0.254218	0.122114	0	Blubber	Cetacean	Phocoena phocoena	Harbour porpoise	2007-11-06	2007	Traeth Gwyn, New Quay	Ceredigion	West coast	Wales	M	101	juvenile	2007-11-28	NA	13	101	70	21	23	19
SW2007/219	2008/01729	0.712095	9.31201	91.28	0.204915	0.133655	1.75285	2.08151	0.175285	Blubber	Cetacean	Phocoena phocoena	Harbour porpoise	2007-11-06	2007	Cwmtydu	Ceredigion	West coast	Wales	M	149	adult	2007-12-10	NA	44	149	84	15	14	18
SW2007/224	2008/01730	0.197109	1.75208	91.32	0.0712301	0.0164258	0.286903	0.173018	0.0667981	Blubber	Cetacean	Phocoena phocoena	Harbour porpoise	2007-11-15	2007	Pembrey	Carmarthenshire	West coast	Wales	F	114	juvenile	2007-11-30	NA	25	114	72	17	19	19
SW2007/225	2008/01731	0.149254	1.27932	93.8	0.0480842	0.0191898	0.248401	0.116205	0	Blubber	Cetacean	Phocoena phocoena	Harbour porpoise	2007-11-08	2007	Pembrey	Carmarthenshire	West coast	Wales	M	104	juvenile	2007-11-27	NA	23	104	70	21	21	22
SW2008/23	2008/02043	0.628084	5.27142	89.16	0.275907	0.0605653	1.8921	1.64984	0.0269179	Blubber	Cetacean	Phocoena phocoena	Harbour porpoise	2008-02-11	2008	'Red Water', Western Cleddau at Little Milford	Pembrokeshire	West coast	Wales	F	164	adult	2008-02-19	NA	60	164	92	9	7	7
SW2008/29	2008/02044	0.302768	2.0545	92.48	0.157951	0.0389273	1.26622	0.295199	0.0346021	Blubber	Cetacean	Phocoena phocoena	Harbour porpoise	2008-02-14	2008	Dungeness power station	Kent	East coast	England	M	118	juvenile	2008-02-18	NA	26	118	73	24	24	24
SW2008/37	2008/02045	0.082021	1.64042	91.44	0.117071	0.0218723	0.518373	0.205599	0	Blubber	Cetacean	Phocoena phocoena	Harbour porpoise	2008-02-28	2008	at sea (Dulas Bay)	Anglesey	West coast	Wales	F	116	juvenile	2008-03-07	NA	28	116	77	28	27	26
SW2008/49	2008/02046	0.341861	2.86723	90.68	0.125753	0.0363917	0.823776	0.284517	0	Blubber	Cetacean	Phocoena phocoena	Harbour porpoise	2008-03-26	2008	Bridlington (South Sands)	East Riding of Yorkshire	East coast	England	F	117	juvenile	2008-04-10	NA	32	117	81	26	24	24
SW2008/52	2008/02047	0.0575986	0.509526	90.28	0.0786709	0.0155073	0.501772	0.13292	0.03323	Blubber	Cetacean	Phocoena phocoena	Harbour porpoise	2008-03-30	2008	Fraisthorpe	East Riding of Yorkshire	East coast	England	F	164	adult	2008-04-02	NA	40	164	83	12	11	11
SW2008/60	2008/02049	0	0.335353	92.44	0.0379408	0	0.10926	0.0724794	0	Blubber	Cetacean	Phocoena phocoena	Harbour porpoise	2008-04-10	2008	between Cleveleys and Blackpool	Lancashire	West coast	England	F	158	adult	2008-05-06	NA	58	158	95	16	17	17
SW2008/84	2008/02051	0.37761	4.66459	90.04	0.197711	0.0588627	1.55486	1.00622	0.176588	Blubber	Cetacean	Phocoena phocoena	Harbour porpoise	2008-05-19	2008	Tankerton, Whitstable	Kent	East coast	England	F	125	adult	2008-05-21	NA	58	125	67	18	18	20
SW2016/2	2018/235701	0.207199	2.73843	82.5292	0.14401	0.0437421	1.30863	0.317463	0.138133	Blubber	Cetacean	Phocoena phocoena	Harbour porpoise	2016-01-04	2016	Coopers Beach	Essex	East coast	England	M	105	juvenile	2016-01-13	NA	32.4	105	87	19	22	22
SW2016/24	2018/235702	0.136666	1.77202	86.342	0.116786	0.0167937	0.466749	0.108754	0.148248	Blubber	Cetacean	Phocoena phocoena	Harbour porpoise	2016-01-21	2016	Corbin Head, Torquay	Torbay	South-west	England	F	165	adult	2016-02-04	NA	64.3	165	105	25.5	25	22
SW2016/201	2018/235705	0.124948	1.07726	88.8367	0.287034	0.0472778	0.641627	0.234138	0.0890398	Blubber	Cetacean	Phocoena phocoena	Harbour porpoise	2016-04-26	2016	Cwmtydu	Ceredigion	West coast	Wales	M	116	juvenile	2016-07-28	NA	23.5	116	74.5	14	18	17
SW2016/202	2018/235706	0.0542628	0.847176	82.7455	0.118865	0.0204241	0.27071	0.109372	0.0543836	Blubber	Cetacean	Phocoena phocoena	Harbour porpoise	2016-04-27	2016	Tresaith	Ceredigion	West coast	Wales	M	121	juvenile	2016-07-12	NA	31	121	82	27	26	26
SW2016/280	2018/235707	0.123597	1.84828	88.1902	0.23923	0.0357183	0.576028	0.309558	0.0887854	Blubber	Cetacean	Phocoena phocoena	Harbour porpoise	2016-05-18	2016	Tywyn	Gwynedd	West coast	Wales	F	122	juvenile	2016-10-26	NA	26.5	122	75	14	14	13
SW2016/317	2018/235708	0.848209	12.5092	79.4615	0.535833	0.269313	4.94579	7.12294	0.724879	Blubber	Cetacean	Phocoena phocoena	Harbour porpoise	2016-06-28	2016	Starr Gate, Blackpool	Blackpool	West coast	England	M	137	adult	2016-07-07	NA	29.5	137	68	9.5	8	10
SW2017/10	2019/236586	0.676106	11.1813	88.0039	0.401088	0.109086	2.61352	3.62484	0.463616	Blubber	Cetacean	Phocoena phocoena	Harbour porpoise	2017-01-14	2017	Llanrhystud	Ceredigion	West coast	Wales	M	141	adult	2017-04-12	NA	36.5	141	82	15	15	15
SW2017/296	2019/236585	0.397045	4.94013	76.3138	0.30756	0.0606706	2.81732	3.23664	0.34463	Blubber	Cetacean	Phocoena phocoena	Harbour porpoise	2017-04-16	2017	off Meols parade	Wirral	West coast	England	M	120	juvenile	2017-06-13	NA	29	120	75	20	19	20
SW2017/252	2019/236588	0.163033	2.24913	84.0323	0.421128	0.0533128	1.03056	0.580729	0.118407	Blubber	Cetacean	Phocoena phocoena	Harbour porpoise	2017-05-07	2017	Off New Quay	Ceredigion	West coast	Wales	F	107	juvenile	2017-05-17	NA	NA	107	65	11	11	10
SW2017/417	2019/236589	1.31547	18.6062	84.3802	0.521321	0.194358	6.47071	6.94475	0.651811	Blubber	Cetacean	Phocoena phocoena	Harbour porpoise	2017-07-28	2017	Aberffraw	Anglesey	West coast	Wales	M	167	adult	2018-01-09	NA	NA	167	89	7.5	8.5	8
SW2017/612	2019/236591	0.393339	7.99645	69.4058	0.51949	0.0831342	3.12654	1.81541	0.335707	Blubber	Cetacean	Phocoena phocoena	Harbour porpoise	2017-10-23	2017	Mostyn	Flintshire	West coast	Wales	M	123	juvenile	2017-12-05	NA	24.1	123	70	12	12	11
SW2017/211	2019/237815	6.40013	64.7914	63.28	0.195036	0.592604	32.2377	1.35272	0.712705	Blubber	Cetacean	Tursiops truncatus	Bottlenose dolphin	2017-04-06	2017	Trevone cove	Cornwall	South-west	England	M	320	adult	2017-04-08	NA	495	320	210	49	12	24
SW2016/131	2019/237781	0.0478273	0.426072	70.88	0.146147	0.0399266	1.24577	0.116535	0.132901	Blubber	Cetacean	Stenella coeruleoalba	Striped dolphin	2016-03-06	2016	Phillack Beach	Cornwall	South-west	England	F	213	adult	2016-03-08	NA	93	213	112	13	13	16
SW2017/685	2019/237782	0.160396	1.3901	84.1667	0.330163	0.084	2.86337	0.336238	0.358812	Blubber	Cetacean	Stenella coeruleoalba	Striped dolphin	2017-11-29	2017	Fowey	Cornwall	South-west	England	F	161	subadult	2017-11-29	NA	38.4	161	78	12	10	12
SW2015/190	2018/235712	0.356829	3.68844	83.2331	0.37469	0.0720867	5.13017	0.617543	0.318383	Blubber	Cetacean	Lagenorhynchus albirostris	White-beaked dolphin	2015-06-15	2015	Tunstall Sand le Mere caravan park	East Riding of Yorkshire	East coast	England	F	233	adult	2015-10-15	NA	175.6	233	165	12	11	10
SW2012/480	2019/236661	0.0471974	0.51222	81.9961	0.17786	0.0300014	0.589053	0.0761012	0.0600029	Blubber	Cetacean	Grampus griseus	Risso's dolphin	2012-11-12	2012	Meal Beach Burra Shetland	Shetland	Shetland	Scotland	F	230	subadult	2012-11-14	NA	375	230	136	34	27	28
SW2016/71	2018/235714	0.0256016	0.439968	52.7311	0.112993	0.0231363	0.212399	0.0565132	0.022757	Blubber	Cetacean	Grampus griseus	Risso's dolphin	2016-02-10	2016	St Bees	Cumbria	West coast	England	M	170	juvenile	2016-02-24	NA	63.9	170	101	19	18	20
SW2017/192	2019/237780	0.108136	3.45491	73.5185	0.0839901	0.0194509	0.399899	0.0482872	0.0563123	Blubber	Cetacean	Grampus griseus	Risso's dolphin	2017-03-31	2017	Gunwalloe	Cornwall	South-west	England	F	300	juvenile	2017-04-01	NA	NA	300	170	29	23	35
SW2017/710	2019/239707	0.020344	0.403121	47.8764	0.0690807	0.0148507	0.148507	0.0357169	0.0152894	Blubber	Cetacean	Grampus griseus	Risso's dolphin	2017-12-06	2017	Porth Nobla	Anglesey	West coast	Wales	M	156	neonate	2017-12-14	NA	63.9	156	94	20	16	21
SW2016/478	2018/235715	2.59035	27.6161	46.7118	0.479637	0.254753	10.8538	0.76426	0.993324	Blubber	Cetacean	Delphinus delphis	Short-beaked common dolphin	2016-09-11	2016	Exmouth	Devon	South-west	England	M	207	adult	2016-09-14	NA	83	207	102	13.5	11	12
SW2016/562	2018/235716	3.11951	31.1951	31.1267	0.445591	0.185371	13.3326	1.11158	0.555792	Blubber	Cetacean	Delphinus delphis	Short-beaked common dolphin	2016-11-04	2016	Whitesands Bay	Pembrokeshire	West coast	Wales	M	225	adult	2016-11-07	NA	116.1	225	115	18	13	12
SW2017/8	2018/235717	0.247297	2.19073	74.4044	0.10573	0.0279553	1.73377	0.161281	0.231169	Blubber	Cetacean	Delphinus delphis	Short-beaked common dolphin	2017-01-09	2017	Bantham near Aveton Gifford	Devon	South-west	England	M	194	adult	2017-01-16	NA	77.2	194	106	16	18	21
SW2017/106	2019/237784	1.90008	20.6873	88.9434	0.198996	0.0951167	7.57785	0.249597	0.436232	Blubber	Cetacean	Delphinus delphis	Short-beaked common dolphin	2017-02-28	2017	Pentewan	Cornwall	South-west	England	M	228	adult	2017-03-02	NA	107.3	228	111	22	26	20
SW2017/126	2018/235718	0.431551	3.97884	65.3456	0.118241	0.0400945	2.11185	0.192821	0.396354	Blubber	Cetacean	Delphinus delphis	Short-beaked common dolphin	2017-03-06	2017	South Milton Sands, S Devon	Devon	South-west	England	M	212	adult	2017-03-08	NA	99.5	212	114	19	15	21
SW2017/384	2019/236581	2.16605	22.6451	29.4545	0.288107	0.130031	8.99693	0.448149	0.746915	Blubber	Cetacean	Delphinus delphis	Short-beaked common dolphin	2017-07-20	2017	Mumbles, Swansea	Swansea	West coast	Wales	M	205	adult	2017-07-24	NA	96.7	205	111	14	14	14
SW2017/653	2019/236582	6.57895	68.9759	53.352	0.223415	0.149198	16.8129	0.785351	0.884691	Blubber	Cetacean	Delphinus delphis	Short-beaked common dolphin	2017-11-06	2017	Wandsworth Bridge	Wandsworth	East coast	England	M	224	adult	2017-11-08	NA	126	224	115	14	14	12
SW2017/666	2019/236583	1.08133	10.7259	68.6191	0.139084	0.0517349	3.99306	0.231714	0.558154	Blubber	Cetacean	Delphinus delphis	Short-beaked common dolphin	2017-11-22	2017	Torcross, Devon	Devon	South-west	England	M	200	adult	2017-12-15	NA	98	200	111	16	16	16
SW2017/725	2019/237783	2.62747	31.4538	79.1636	0.227093	0.0912035	10.9773	0.336013	0.701079	Blubber	Cetacean	Delphinus delphis	Short-beaked common dolphin	2017-12-20	2017	Hayle	Cornwall	South-west	England	M	218	adult	2017-12-20	NA	NA	218	124	18	11	11
SW1992/157A	2004/00001	0.200283	1.7672	84.88	0.332119	0.129595	2.23845	0.754006	0.777568	Blubber	Cetacean	Phocoena phocoena	Harbour porpoise	1992-07-06	1992	Stornoway, Lewis	Western Isles	Western Isles	Scotland	M	141	adult		8	42	141	87	15	13	14
SW1992/208A	2004/00003	0.394288	3.09037	93.84	0.716223	0.309037	2.87724	1.91816	1.70503	Blubber	Cetacean	Phocoena phocoena	Harbour porpoise	1992-11-03	1992	Lunan (nr Arbroath)	Angus	Tayside	Scotland	M	124			4	32	124	81	20	19	20
SW1993/28A	2002/04635	1.0917	10.1528	91.6	0.559011	6.44105	7.31441	3.05677	5.02183	Blubber	Cetacean	Phocoena phocoena	Harbour porpoise	1993-02-27	1993	Yellowcraig	East Lothian	Lothian	Scotland	M	133			NA	32	133	79	14	12	14
SW1993/34B	2002/04636	1.2931	22.6293	92.8	0.314742	3.34052	8.94397	1.72414	1.61638	Blubber	Cetacean	Phocoena phocoena	Harbour porpoise	1993-03-09	1993	North Kessock (nr Inverness)	Highland	Highland	Scotland	M	157			NA	44	157	89	10	8	8
SW1993/64D	2004/00005	0.186404	2.30263	91.2	0.276365	0.296053	2.08333	0.877193	0.942982	Blubber	Cetacean	Phocoena phocoena	Harbour porpoise	1993-05-31	1993	nr Redpoint (S of Gairloch)	Highland	Highland	Scotland	M	152	adult		12	61	152	103	25	20	21
SW1993/121E	2002/03110	0.220264	2.53304	90.8	0.387705	1.21145	2.53304	0.881057	0.914097	Blubber	Cetacean	Phocoena phocoena	Harbour porpoise	1993-10-12	1993	NE of Dornoch	Highland	Highland	Scotland	M	142			NA	48	142	92	22	21	20
SW1993/121F	2002/04637	0.88565	13.4529	89.2	0.450672	6.16592	6.72646	3.13901	4.59641	Blubber	Cetacean	Phocoena phocoena	Harbour porpoise	1993-10-12	1993	Nairn beach	Highland	Highland	Scotland	M	137			NA	38	137	81	16	11	13
SW1994/14A	2004/00064	0.0468883	0.287724	93.84	0.162089	0.0522165	0.383632	0.138534	0.170503	Blubber	Cetacean	Phocoena phocoena	Harbour porpoise	1994-02-05	1994	Saltburn (nr Invergordon)	Highland	Highland	Scotland	F	120	juvenile		2	36	120	93	50	30	28
SW1994/20B	2002/04638	0.679825	6.6886	91.2	1.20838	3.39912	4.27632	2.08333	1.75439	Blubber	Cetacean	Phocoena phocoena	Harbour porpoise	1994-02-18	1994	Gosford Bay	East Lothian	Lothian	Scotland	F	112	juvenile		NA	28	112	81	23	23	23
SW1994/159B	2004/00068	0.0641835	0.652357	95.04	0.0222336	0.0368266	0.526094	0.16835	0.378788	Blubber	Cetacean	Phocoena phocoena	Harbour porpoise	1994-09-17	1994	Balintore	Highland	Highland	Scotland	F	150	adult		6	48	150	93	17	14	16
SW1994/165B	2004/00007	0.390625	2.79018	89.6	0.258938	0.279018	2.56696	0.881696	0.892857	Blubber	Cetacean	Phocoena phocoena	Harbour porpoise	1994-10-28	1994	nr Gourdon	Aberdeenshire	Grampian	Scotland	M	142	adult		7	37	142	81	24	22	21
SW1995/122A	2004/00009	0.0928693	0.629804	93.68	0.237084	0.101409	1.04611	0.224167	0.341588	Blubber	Cetacean	Phocoena phocoena	Harbour porpoise	1995-10-06	1995	Shandwick, Balintore	Highland	Highland	Scotland	F	104	juvenile		0	23	104	75	33	30	26
SW1995/131A	2004/00011	0.274605	2.19684	91.04	0.177989	0.153779	1.86731	0.560193	0.999561	Blubber	Cetacean	Phocoena phocoena	Harbour porpoise	1995-11-17	1995	Myre Bay, South Walls	Orkney	Orkney	Scotland	M	152	adult		16	48	152	92	21	19	18
SW1996/69B	2002/04639	0.159091	1.37879	94.2857	0.38406	1.48485	1.69697	0.572727	0.509091	Blubber	Cetacean	Phocoena phocoena	Harbour porpoise	1996-03-31	1996	W beach, nr Lossiemouth	Moray	Grampian	Scotland	F	126			NA	24	126	71	6	6	8
SW1996/86B	2002/04640	0.358696	2.93478	92	0.29572	3.47826	3.69565	0.880435	1.84783	Blubber	Cetacean	Phocoena phocoena	Harbour porpoise	1996-05-16	1996	Portgordon, Buckie	Moray	Grampian	Scotland	M	149	adult		9	44	149	89	14	14	14
SW1996/101D	2004/00013	1.48946	9.96792	87.28	0.609483	0.527039	5.15582	5.84326	2.1769	Blubber	Cetacean	Phocoena phocoena	Harbour porpoise	1996-06-13	1996	Arrochar	Argyll and Bute	Strathclyde	Scotland	F	106	juvenile		4	18	106	67	15	14	15
SW1997/135D	2004/00017	0.278025	2.00178	89.92	0.0478381	0.100089	1.66815	1.33452	0.44484	Blubber	Cetacean	Phocoena phocoena	Harbour porpoise	1997-08-20	1997	Minches	Western Isles	Western Isles	Scotland	F	143	adult		9	43	143	87	15	13	17
SW1997/137C	2002/04641	0.149942	0.991926	86.7	0.244457	1.26874	1.1534	0.415225	0.507497	Blubber	Cetacean	Phocoena phocoena	Harbour porpoise	1997-08-26	1997	Burray Ness	Orkney	Orkney	Scotland	F	152	adult		7	46	152	86	8	9	9
SW1998/2A	2002/04642	0.145089	0.837054	89.6	0.258938	1.11607	0.9375	0.357143	0.301339	Blubber	Cetacean	Phocoena phocoena	Harbour porpoise	1998-01-06	1998	Sand, Mainland	Shetland	Shetland	Scotland	F	120	juvenile		1	18	120	63	12	11	12
SW1998/18B	2002/04643	0.503919	5.26316	89.3	0.248603	3.02352	4.25532	1.34378	2.12766	Blubber	Cetacean	Phocoena phocoena	Harbour porpoise	1998-01-26	1998	Quarryhead, nr Rosehearty	Aberdeenshire	Grampian	Scotland	M	152	adult		8	49	152	93	18	18	19
SW1998/43A	2002/04644	0.0478723	0.468085	94	0.0426675	0.180851	0.510638	0.138298	0.244681	Blubber	Cetacean	Phocoena phocoena	Harbour porpoise	1998-03-08	1998	nr Portessie	Moray	Grampian	Scotland	F	152	adult		9	50	152	94	18	16	18
SW1998/73A	2002/04646	0.366133	3.31808	87.4	0.322608	2.17391	3.89016	1.373	1.83066	Blubber	Cetacean	Phocoena phocoena	Harbour porpoise	1998-04-14	1998	Echnaloch Bay, Burray	Orkney	Orkney	Scotland	F	152			NA	49	152	93	15	17	17
SW1999/10A	2002/04647	0.105485	0.64346	94.8	0.030723	0.28481	0.411392	0.495781	0.147679	Blubber	Cetacean	Phocoena phocoena	Harbour porpoise	1999-01-18	1999	Troon	South Ayrshire	Strathclyde	Scotland	F	160	adult		20	53	160	94	24	24	28
SW1999/54A	2002/04648	0.121145	1.21145	90.8	0.189467	0.969163	1.43172	0.34141	0.34141	Blubber	Cetacean	Phocoena phocoena	Harbour porpoise	1999-03-19	1999	River Ythan	Aberdeenshire	Grampian	Scotland	F	127			3	24	127	74	15	17	15
SW1999/62B	2002/04649	0.0972222	0.897436	93.6	0.215917	0.630342	0.961538	0.299145	0.235043	Blubber	Cetacean	Phocoena phocoena	Harbour porpoise	1999-03-26	1999	nr Sandsound, Mainland	Shetland	Shetland	Scotland	F	148	adult		5	47	148	88	25	25	25
SW1999/72A	2002/04650	0.021789	0.16055	87.2	0.0377924	0.0997706	0.21789	0.059633	0	Blubber	Cetacean	Phocoena phocoena	Harbour porpoise	1999-04-07	1999	Ardersier	Highland	Highland	Scotland	F	149	adult		10	49	149	93	14	14	14
SW1999/76A	2002/04651	0.0608407	0.519912	90.4	0.201357	0.475664	0.641593	0.132743	0.143805	Blubber	Cetacean	Phocoena phocoena	Harbour porpoise	1999-04-12	1999	Charlestown, nr Dunfermline	Fife	Fife	Scotland	F	107	juvenile		0	18	107	65	18	18	20
SW1999/90A	2002/04652	0.35503	2.48521	84.5	0.558455	1.77515	2.95858	1.10059	0.579882	Blubber	Cetacean	Phocoena phocoena	Harbour porpoise	1999-04-20	1999	Slatrach Bay, Kerrera	Argyll and Bute	Strathclyde	Scotland	F	114	juvenile		2	18	114	64	10	10	10
SW1999/148C	2002/04653	0.0358224	0.325658	92.1212	0.0945117	0.4125	0.369079	0.271382	0.108553	Blubber	Cetacean	Phocoena phocoena	Harbour porpoise	1999-08-01	1999	Rubha Garbh, nr Barcaldine	Argyll and Bute	Strathclyde	Scotland	F	155	adult		10	56	155	96	10	12	14
SW1999/180A	2002/04654	1.63043	10.8696	92	0.273981	5.86957	6.19565	6.73913	1.63043	Blubber	Cetacean	Phocoena phocoena	Harbour porpoise	1999-10-02	1999	Barassie beach, Troon	South Ayrshire	Strathclyde	Scotland	M	149	adult		12	59	149	102	29	29	28
SW1999/196A	2002/04655	0.105932	0.868644	94.4	0.19292	0.699153	0.963983	0.211864	0.169492	Blubber	Cetacean	Phocoena phocoena	Harbour porpoise	1999-11-12	1999	Dunnet Bay, Caithness	Highland	Highland	Scotland	F	147			4	46	147	87	22	22	26
SW2000/74B	2002/04656	0.137131	0.801688	94.8	0.171018	0.622363	1.05485	0.253165	0.189873	Blubber	Cetacean	Phocoena phocoena	Harbour porpoise	2000-04-03	2000	Footdee, Aberdeen	City of Aberdeen	Grampian	Scotland	F	122	juvenile		3	31	122	82	25	22	24
SW2000/140A	2002/04657	0.986547	4.82063	89.2	0.316143	1.56951	3.13901	3.13901	0.616592	Blubber	Cetacean	Phocoena phocoena	Harbour porpoise	2000-08-09	2000	Blairmore	Argyll and Bute	Strathclyde	Scotland	F	128	juvenile		2	31	128	77	14	15	17
SW2000/145A	2002/04658	0.587607	5.98291	93.6	0.258652	1.92308	4.59402	0.811966	1.17521	Blubber	Cetacean	Phocoena phocoena	Harbour porpoise	2000-08-28	2000	Montrose beach	Angus	Tayside	Scotland	M	140	adult		7	43	140	90	9	9	9
SW2000/202A	2002/04659	1.24434	13.5747	88.4	0.273735	5.20362	8.48416	2.60181	2.60181	Blubber	Cetacean	Phocoena phocoena	Harbour porpoise	2000-11-27	2000	Stonehaven	Aberdeenshire	Grampian	Scotland	M	144			NA	31	144	70	10	13	16
SW2001/16A	2002/04660	0.244444	2.66667	90	0.202242	1.22222	2.22222	0.566667	0.522222	Blubber	Cetacean	Phocoena phocoena	Harbour porpoise	2001-01-22	2001	South Whiteness	Shetland	Shetland	Scotland	M	144	adult		7	51	144	97	22	22	26
SW2001/21B	2002/04661	0.480769	2.35043	93.6	0.151815	1.28205	1.49573	1.81624	0.320513	Blubber	Cetacean	Phocoena phocoena	Harbour porpoise	2001-01-25	2001	Dunoon	Argyll and Bute	Strathclyde	Scotland	F	129	juvenile		2	35	129	80	22	28	27
SW2001/25C	2002/04662	0.0717391	0.858696	92	0.110938	0.336957	0.902174	0.195652	0.195652	Blubber	Cetacean	Phocoena phocoena	Harbour porpoise	2001-01-28	2001	Cambo Sands, Kingsbarns	Fife	Fife	Scotland	F	125	juvenile		1	32	125	86	25	24	23
SW2001/55A	2002/04663	0.108208	0.822832	88.7179	0.317849	1.12717	1.10462	0.462139	0.180347	Blubber	Cetacean	Phocoena phocoena	Harbour porpoise	2001-03-14	2001	Braigh, Stornoway	Western Isles	Western Isles	Scotland	F	126	juvenile		1	24	126	70	9	9	9
SW2001/83C	2002/04664	0.710145	4.49758	84.4898	0.700551	3.19565	4.85266	1.89372	1.30193	Blubber	Cetacean	Phocoena phocoena	Harbour porpoise	2001-04-19	2001	Cullen golf course	Moray	Grampian	Scotland	F	121	juvenile		2	23	121	64	8	8	9
SW2001/83D	2002/04665	0.471014	3.38164	82.8	0.267942	2.29469	3.86473	1.11111	1.69082	Blubber	Cetacean	Phocoena phocoena	Harbour porpoise	2001-04-20	2001	Shandwick Bay, Balintore	Highland	Highland	Scotland	M	153	adult		6	38	153	80	10	9	12
SW2001/87A	2002/04666	0.259259	1.94444	77.1429	0.0294642	0.959259	1.62037	0.440741	0	Blubber	Cetacean	Phocoena phocoena	Harbour porpoise	2001-04-26	2001	Innellan, Dunoon	Argyll and Bute	Strathclyde	Scotland	M	129			3	28	129	73	8	8	9
SW2001/97A	2002/04667	0.405093	2.19907	86.4	0.488353	2.19907	2.5463	0.787037	0.509259	Blubber	Cetacean	Phocoena phocoena	Harbour porpoise	2001-05-04	2001	Dornoch	Highland	Highland	Scotland	M	103	juvenile		1	18	103	64	13	12	11
SW2001/127C	2002/04668	0.531674	2.26244	88.4	0.364233	1.24434	2.0362	1.80995	0.463801	Blubber	Cetacean	Phocoena phocoena	Harbour porpoise	2001-06-22	2001	Arrochar	Argyll and Bute	Strathclyde	Scotland	F	110	juvenile		1	19	110	72	8	10	10
SW2001/172A	2002/04669	0.409292	3.76106	90.4	0.3341	2.65487	3.76106	1.43805	0.719027	Blubber	Cetacean	Phocoena phocoena	Harbour porpoise	2001-07-23	2001	Lower Breakish, Isle of Skye	Highland	Highland	Scotland	M	157	adult		12	49	157	85	11	11	12
SW2001/181B	2002/04670	1.0917	19.6507	91.6	0.253334	6.11354	3.16594	7.53275	2.51092	Blubber	Cetacean	Phocoena phocoena	Harbour porpoise	2001-07-29	2001	Creetown, Newton Stewart	Dumfries and Galloway	Dumfries and Galloway	Scotland	F	164	adult		5	46	164	86	15	16	20
SW2001/206C	2002/04671	0.0494601	0.425587	86.9388	0.0482514	0.184038	0.483099	0.149531	0.138028	Blubber	Cetacean	Phocoena phocoena	Harbour porpoise	2001-09-14	2001	Ronachan, Tarbert, Argyll	Argyll and Bute	Strathclyde	Scotland	F	168	adult		9	47	168	85	8	8	9
SW2001/259A	2002/04672	1.34298	7.95455	96.8	0.239845	4.23554	3.20248	5.68182	0.950413	Blubber	Cetacean	Phocoena phocoena	Harbour porpoise	2001-11-22	2001	Helensburgh	Argyll and Bute	Strathclyde	Scotland	F	149			3	49	149	95	20	21	21
SW2001/269A	2002/04673	0.459641	6.16592	89.2	0.170403	2.01794	2.13004	0.818386	8.52018	Blubber	Cetacean	Phocoena phocoena	Harbour porpoise	2001-12-09	2001	Lunan Bay	Angus	Tayside	Scotland	M	143	adult		7	40	143	85	22	23	23
SW2003/221	2005/05624	0.103297	1.20879	91	0.0637804	0.0307692	0.384615	0.175824	0.0714286	Blubber	Cetacean	Phocoena phocoena	Harbour porpoise	2003-04-27	2003	Hell's Mouth, Lleyn Peninsula	Gwynedd	West coast	Wales	F	153	adult	2003-05-01	NA	55	153	97	20	22	18
SW2003/259	2005/05625	0.175824	2.30769	91	0.123121	0.0505495	0.791209	0.494505	0.142857	Blubber	Cetacean	Phocoena phocoena	Harbour porpoise	2003-06-10	2003	Black Rock Sands, Porthmadog	Gwynedd	West coast	Wales	M	123	subadult	2003-06-10	NA	29	123	86	21	16	17
SW2003/361	2005/05628	0.0946809	1.38298	94	0.101178	0.0351064	0.431915	0.180851	0.0787234	Blubber	Cetacean	Phocoena phocoena	Harbour porpoise	2003-10-08	2003	Aberystwyth	Ceredigion	West coast	Wales	M	107	juvenile	2003-10-17	NA	18	107	68	22	22	21
SW2005/1D	2006/05055	0.301075	4.19355	93	0.219446	0.0956989	1.27204	1.11075	0.113978	Blubber	Cetacean	Phocoena phocoena	Harbour porpoise	2005-01-02	2005	nr Portavadie, Cowal	Argyll and Bute	Strathclyde	Scotland	F	118	juvenile	2005-01-06	NA	27	118	75	20	17	20
SW2005/32B	2006/05058	0.370081	3.46205	83.7654	0.445145	0.133707	2.74576	0.736581	0.196979	Blubber	Cetacean	Phocoena phocoena	Harbour porpoise	2005-02-15	2005	Queensferry	City of Edinburgh	Lothian	Scotland	F	117	juvenile	2005-02-17	NA	25	117	78	7	8	10
SW2005/34B	2006/05059	0.640875	4.35312	82.6994	0.650373	0.112455	2.17656	2.0895	0.122129	Blubber	Cetacean	Phocoena phocoena	Harbour porpoise	2005-02-19	2005	Dunoon	Argyll and Bute	Strathclyde	Scotland	F	106	juvenile	2005-02-22	NA	19	106	60	12	9	9
SW2005/47B	2006/05060	0.153509	1.42544	91.2	0.3904	0.0756579	1.64693	0.597588	0.0625	Blubber	Cetacean	Phocoena phocoena	Harbour porpoise	2005-02-28	2005	off Oronsay, Mull	Highland	Highland	Scotland	F	93	juvenile	2005-03-01	NA	18	93	70	32	31	25
SW2005/56G	2006/04222	0.071346	0.537839	91.1053	0.040659	0.020855	0.532351	0.150375	0.0428076	Blubber	Cetacean	Phocoena phocoena	Harbour porpoise	2005-03-11	2005	Spurn Head (just inside the tip) by lighthouse	East Riding of Yorkshire	East coast	England	F	160	adult	2005-03-17	NA	54	160	96	16	16	16
SW2005/59D	2006/05061	0.0623053	0.511794	89.88	0.191383	0.0233645	0.532933	0.1502	0.0222519	Blubber	Cetacean	Phocoena phocoena	Harbour porpoise	2005-03-12	2005	Erbisaig, Kyle of Lochalsh	Highland	Highland	Scotland	M	110	juvenile	2005-03-15	NA	NA	110	NA	25	27	27
SW2005/59G	2006/05062	0.0331622	0.363714	93.48	0.143449	0.0256739	0.293111	0.0813008	0	Blubber	Cetacean	Phocoena phocoena	Harbour porpoise	2005-03-13	2005	Loch Clash, Kinlochbervie	Highland	Highland	Scotland	M	111	juvenile	2005-03-17	NA	24	111	71	25	27	25
SW2005/62C	2006/05063	0.527137	3.95353	91.0579	0.316328	0.0856598	1.6473	1.86694	0.0593029	Blubber	Cetacean	Phocoena phocoena	Harbour porpoise	2005-03-17	2005	Seamill, Ayr	North Ayrshire	Strathclyde	Scotland	M	104	juvenile	2005-03-28	NA	24	104	77	13	9	11
SW2005/92A	2006/05067	0.0287738	0.21027	90.36	0.0310158	0.0166003	0.178176	0.0608676	0.0143869	Blubber	Cetacean	Phocoena phocoena	Harbour porpoise	2005-04-09	2005	Chanonry Ness, Fortrose	Highland	Highland	Scotland	F	140	adult	2005-04-12	NA	48	140	97	13	12	20
SW2005/114C	2006/05071	0.0742034	0.57835	91.64	0.252133	0.0534701	0.725666	0.141859	0.0360105	Blubber	Cetacean	Phocoena phocoena	Harbour porpoise	2005-04-27	2005	Rae Wick, Mainland	Shetland	Shetland	Scotland	M	111	juvenile	2005-05-02	NA	26	111	77	23	22	24
SW2005/133B	2006/05073	0.325179	2.9154	89.1816	0.209684	0.0863406	1.85016	0.527014	0.0358818	Blubber	Cetacean	Phocoena phocoena	Harbour porpoise	2005-05-28	2005	Rosemarkie	Highland	Highland	Scotland	M	108	juvenile	2005-05-30	NA	25	108	74	13	14	17
SW2005/201B	2006/05076	0.0719345	0.553342	90.36	0.10627	0.0177069	0.468127	0.151616	0.0188136	Blubber	Cetacean	Phocoena phocoena	Harbour porpoise	2005-07-28	2005	NW of Shuna	Argyll and Bute	Strathclyde	Scotland	M	101	juvenile	2005-08-03	NA	18	101	66	18	20	23
SW2005/202B	2006/05077	0.614388	3.2395	89.52	0.566362	0.108356	2.79267	0.911528	0.0994191	Blubber	Cetacean	Phocoena phocoena	Harbour porpoise	2005-07-31	2005	Yellowcraigs	East Lothian	Lothian	Scotland	M	117	juvenile	2005-08-03	NA	22	117	68	13	10	14
SW2005/233A	2006/05079	0.586447	4.66985	92.08	0.291121	0.117289	1.52042	0.747176	0.0575586	Blubber	Cetacean	Phocoena phocoena	Harbour porpoise	2005-09-16	2005	Bunessan, Mull	Argyll and Bute	Strathclyde	Scotland	M	153	adult	2005-11-30	NA	49	153	85	12	11	13
SW2006/10A	2006/05096	0.126205	0.986691	87.16	0.15713	0.0275356	1.0062	0.196191	0.021799	Blubber	Cetacean	Phocoena phocoena	Harbour porpoise	2006-01-13	2006	Balmedie, Aberdeen	Aberdeenshire	Grampian	Scotland	F	105	juvenile	2006-01-16	NA	27	105	82	17	15	15
SW2006/70B	2006/05102	0.493274	3.69955	89.2	0.253363	0.0639013	2.00673	0.560538	0.100897	Blubber	Cetacean	Phocoena phocoena	Harbour porpoise	2006-02-20	2006	Stonehaven	Aberdeenshire	Grampian	Scotland	M	108	juvenile	2006-03-09	NA	20	108	72	10	12	15
SW2006/71A	2006/05103	0.363623	2.64453	90.7534	0.27551	0.0859472	2.64453	0.676558	0.191728	Blubber	Cetacean	Phocoena phocoena	Harbour porpoise	2006-02-22	2006	Strathlene, Buckie	Moray	Grampian	Scotland	M	119	juvenile	2006-02-24	NA	20	119	68	9	8	12
SW2006/75A	2006/05104	0.149254	0.906183	93.8	0.207999	0.0511727	1.0661	0.250533	0.0682303	Blubber	Cetacean	Phocoena phocoena	Harbour porpoise	2006-02-25	2006	Scotstown, St Fergus	Aberdeenshire	Grampian	Scotland	M	122	juvenile	2006-02-28	NA	29	122	80	18	20	22
SW2006/97E	2006/05106	0.203989	1.47325	88.24	0.326358	0.0555304	1.81324	0.44651	0.0691296	Blubber	Cetacean	Phocoena phocoena	Harbour porpoise	2006-03-25	2006	Rosemarkie	Highland	Highland	Scotland	M	106	juvenile	2006-03-27	NA	20	106	70	12	12	15
SW2006/245A	2008/01701	0.0854927	0.789996	92.4056	0.0801594	0.0346299	0.312752	0.161246	0.0725065	Blubber	Cetacean	Phocoena phocoena	Harbour porpoise	2006-09-10	2006	Abersoch	Gwynedd	West coast	Wales	M	103	juvenile	2006-10-24	NA	20	103	67	20	23	23
SW2007/159F	2008/01716	0.352033	4.88303	88.06	0.406512	0.0613218	1.88849	1.3945	0.27027	Blubber	Cetacean	Phocoena phocoena	Harbour porpoise	2007-08-12	2007	Borth	Ceredigion	West coast	Wales	M	139	adult	2008-01-03	NA	40	139	91	17	12	16
SW2007/181A	2008/01720	0.802081	13.0067	92.26	0.265628	0.060698	1.75591	1.21179	0.302406	Blubber	Cetacean	Phocoena phocoena	Harbour porpoise	2007-09-09	2007	Martins Haven	Pembrokeshire	West coast	Wales	M	143	adult	2008-01-21	NA	46	143	93	16	16	15
SW2007/181B	2008/01721	0.359629	4.02784	69.5161	0.39208	0.0517865	1.52914	1.48886	0.094942	Blubber	Cetacean	Phocoena phocoena	Harbour porpoise	2007-09-09	2007	New Quay	Ceredigion	West coast	Wales	F	88	neonate	2007-12-06	NA	11	88	58	15	13	20
SW2013/22	2014/16931	0.231133	2.08473	88.2608	0.131405	0.0256059	0.874681	0.113301	0.0572168	Blubber	Cetacean	Phocoena phocoena	Harbour porpoise	2013-01-19	2013	Viking Bay, Broadstairs, between the bandstand and the pier.	Kent	East coast	England	F	115	juvenile	2013-01-30	NA	26	115	76	23	23	22
SW2013/26	2014/16932	0.0297328	0.232032	85.7639	0.0179829	0.00507206	0.111819	0.0225036	0.0124761	Blubber	Cetacean	Phocoena phocoena	Harbour porpoise	2013-01-22	2013	Sandwich Bay	Kent	East coast	England	F	159	adult	2013-01-28	NA	52	159	95	23	18	19
SW2013/40	2014/16933	0.336776	4.3121	87.8922	0.172906	0.0537021	1.29704	0.294679	0.130842	Blubber	Cetacean	Phocoena phocoena	Harbour porpoise	2013-01-25	2013	Sea Palling on the spit reef 4/5	Norfolk	East coast	England	M	124	juvenile	2013-02-04	NA	28.5	124	74.5	21	20	22
SW2013/45	2014/16934	0.153153	3.31045	84.8826	0.247286	0.0409978	1.0544	0.556062	0.0744558	Blubber	Cetacean	Phocoena phocoena	Harbour porpoise	2013-02-04	2013	Aberffraw	Anglesey	West coast	Wales	F	93	juvenile	2013-07-15	NA	19	93	65	36	30	29
SW2013/52	2014/16935	0.339979	4.03181	91.7703	0.0176064	0.0110057	0.171079	0.0416257	0.0178707	Blubber	Cetacean	Phocoena phocoena	Harbour porpoise	2013-02-05	2013	Holywell, Eastbourne	East Sussex	Channel	England	F	180	adult	2013-02-11	NA	71	180	98	19	17	16
SW2013/47	2014/16936	0.101565	0.829385	85.3644	0.207245	0.0147602	0.497865	0.0516609	0.0226089	Blubber	Cetacean	Phocoena phocoena	Harbour porpoise	2013-02-06	2013	Tanybwlch	Ceredigion	West coast	Wales	F	127	juvenile	2013-05-08	NA	30.4	127	80	20	18	18
SW2013/62	2014/16937	0.422316	4.27255	80.9821	0.17265	0.066064	1.9387	0.338346	0.140772	Blubber	Cetacean	Phocoena phocoena	Harbour porpoise	2013-02-24	2013	In front of Cain's Family Amusements, Sheerness	Kent	East coast	England	F	148	adult	2013-03-18	NA	40	148	79	17	15	14
SW2013/110	2014/16938	0.486296	7.73823	79.9924	0.161007	0.432541	1.78767	0.183767	0.0592556	Blubber	Cetacean	Phocoena phocoena	Harbour porpoise	2013-03-17	2013	Joss Bay, near Broadstairs.	Kent	East coast	England	M	143	adult	2013-03-25	NA	42	143	89	18	21	18
SW2013/151	2014/16939	0.107674	0.819812	93.802	0.115246	0.0329417	0.626853	0.081235	0.0373127	Blubber	Cetacean	Phocoena phocoena	Harbour porpoise	2013-04-14	2013	Just down from Lido, Saltdean, Brighton.	East Sussex	Channel	England	M	119	juvenile	2013-04-16	NA	28.3	119	77	23	23	23
SW2013/222	2014/16940	0.632881	7.19473	78.5298	0.725535	0.103655	3.17077	2.44493	0.292883	Blubber	Cetacean	Phocoena phocoena	Harbour porpoise	2013-05-04	2013	Off New Quay	Ceredigion	West coast	Wales	M	100	juvenile	2013-05-05	NA	NA	100	66	7	6	7
SW2013/356	2014/16942	0.00620044	0.22547	79.8331	0.0343089	0.0169103	0.0861798	0.0448436	0.0205429	Blubber	Cetacean	Phocoena phocoena	Harbour porpoise	2013-06-22	2013	Dyffryn	Gwynedd	West coast	Wales	M	81	neonate	2013-11-20	NA	8.7	81	47	15	13	17
SW2013/396	2014/16943	0.413791	5.16939	83.3755	0.140172	0.0331033	0.927131	0.359818	0.205096	Blubber	Cetacean	Phocoena phocoena	Harbour porpoise	2013-07-21	2013	Trevose Head, near Newquay	Cornwall	South-west	England	F	153	adult	2013-07-23	NA	51	153	91	15	12	16
SW2015/6	17/34457	0.14322	1.86373	69.7527	0.235925	0.041002	0.937598	0.397117	0.0683844	Blubber	Cetacean	Phocoena phocoena	Harbour porpoise	2015-01-06	2015	Rhyl	Denbighshire	West coast	Wales	F	163	adult	2015-02-25	NA	55.5	163	90	13	13	13
SW2015/16	17/34458	0.0294317	0.339067	58.1006	0.0108477	0.023924	0.132357	0.038726	0.0333904	Blubber	Cetacean	Phocoena phocoena	Harbour porpoise	2015-01-13	2015	between Dymchurch and New Romney	Kent	East coast	England	M	141	adult	2015-01-21	NA	57.3	141	110	19	18	18
SW2015/41	17/34459	0.21139	1.83708	79.4739	0.0528246	0.0217682	0.575032	0.115258	0.0561191	Blubber	Cetacean	Phocoena phocoena	Harbour porpoise	2015-02-07	2015	Deal	Kent	East coast	England	F	152	adult	2015-02-11	NA	60	152	101	25	27	26
SW2015/51	17/34460	0.0885297	0.809781	62.239	0.0653856	0.0284388	0.527001	0.150388	0.089815	Blubber	Cetacean	Phocoena phocoena	Harbour porpoise	2015-02-15	2015	Seaton Front	County Durham	East coast	England	F	156	adult	2015-03-02	NA	51.2	156	93	20	20	22
SW2015/112	17/34461	0.11262	1.33275	40.6679	0.193794	0.0314745	0.624572	0.245403	0.0639326	Blubber	Cetacean	Phocoena phocoena	Harbour porpoise	2015-04-01	2015	Port Dinorwic	Gwynedd	West coast	Wales	M	122	juvenile	2016-06-30	NA	29.6	122	72	20	18	18
SW2015/117	17/34462	0.160521	1.10905	68.527	0.254697	0.034439	0.82887	0.188247	0.0735476	Blubber	Cetacean	Phocoena phocoena	Harbour porpoise	2015-04-06	2015	Mablethorpe	Lincolnshire	East coast	England	M	112	juvenile	2015-04-10	NA	19.6	112	63	16	16	16
SW2015/123	17/34463	0.0906974	0.991023	79.7156	0.0684775	0.0209495	0.515583	0.485476	0.0656083	Blubber	Cetacean	Phocoena phocoena	Harbour porpoise	2015-04-08	2015	On sands between Carnforth and Silverdale	Lancashire	West coast	England	F	155	adult	2015-04-15	NA	68.9	155	111	25	29	29
SW2015/163	17/35122	0.142008	1.15198	81.6856	0.320535	0.0334208	0.8092	0.461525	0.0781043	Blubber	Cetacean	Phocoena phocoena	Harbour porpoise	2015-04-25	2015	Aberystwyth	Ceredigion	West coast	Wales	M	106	juvenile	2015-11-19	NA	NA	106	76	25	23	23
SW2015/240	17/34464	0.187057	2.44319	78.5857	0.216021	0.0346119	0.921287	0.357571	0.10269	Blubber	Cetacean	Phocoena phocoena	Harbour porpoise	2015-07-12	2015	Clarach	Ceredigion	West coast	Wales	F	139	juvenile	2015-09-23	NA	36.2	139	78	16	13	16
SW2015/275	17/34465	0.268143	2.54274	64.8907	0.426032	0.0681146	2.6352	0.543992	0.272767	Blubber	Cetacean	Phocoena phocoena	Harbour porpoise	2015-08-06	2015	Whitby beach	North Yorkshire	East coast	England	M	107	juvenile	2015-12-02	NA	22.5	107	72	10	11	12
SW2015/299	17/34466	0.268023	3.34688	73.5012	0.509717	0.0551011	1.72786	0.783661	0.134692	Blubber	Cetacean	Phocoena phocoena	Harbour porpoise	2015-08-15	2015	Dinas Dinlle	Gwynedd	West coast	Wales	M	102	juvenile	2015-12-09	NA	20.1	102	67	10	10	11
SW2015/303	17/35123	0.0513244	0.610058	75.4027	0.00880672	0.0171081	0.144557	0.0327575	0.052518	Blubber	Cetacean	Phocoena phocoena	Harbour porpoise	2015-08-22	2015	Porthleven	Cornwall	South-west	England	F	175	adult	2015-08-23	NA	75	175	110	18	15	19
SW2015/368	17/34467	0.257878	2.93694	83.7607	0.269671	0.0508592	1.52816	0.798704	0.119388	Blubber	Cetacean	Phocoena phocoena	Harbour porpoise	2015-10-19	2015	Dulas Bay	Anglesey	West coast	Wales	F	126	juvenile	2016-04-13	NA	NA	126	82.5	18	17	14
SW2015/390	17/34468	0.124418	1.43233	49.4301	0.058483	0.0311551	0.493626	0.0904307	0.0922515	Blubber	Cetacean	Phocoena phocoena	Harbour porpoise	2015-11-19	2015	Kew	Richmond upon Thames	East coast	England	F	162	adult	2015-11-19	NA	56.2	162	92	9	8	9
SW2016/7	2019/236643	0.257397	2.18732	90.5217	0.314874	0.0771085	2.14313	0.523631	0.167915	Blubber	Cetacean	Phocoena phocoena	Harbour porpoise	2016-01-01	2016	River basin, Wick	Highland	Highland	Scotland	M	145	adult	2016-01-08	NA	43	145	86	15	16	16
SW2016/82	2019/236644	0.102286	0.701459	85.2508	0.347107	0.0489145	0.960694	0.123166	0.0850431	Blubber	Cetacean	Phocoena phocoena	Harbour porpoise	2016-02-02	2016	Donmouth.	City of Aberdeen	Grampian	Scotland	M	104	juvenile	2016-02-17	NA	19.5	104	69	14	16	15
SW2016/120	2018/235704	0.0674604	0.639818	80.4916	0.0413765	0.0156538	0.327984	0.0703179	0.0674604	Blubber	Cetacean	Phocoena phocoena	Harbour porpoise	2016-03-03	2016	Porthmeor beach	Cornwall	South-west	England	F	123	juvenile	2016-03-04	NA	32	123	79	18	20	24
SW2016/451	2019/236648	0.0872779	0.652519	72.6415	0.300969	0.0484571	0.759896	0.236779	0.113709	Blubber	Cetacean	Phocoena phocoena	Harbour porpoise	2016-08-24	2016	Sandwick bay, Stornoway, Lewis.	Western Isles	Western Isles	Scotland	F	164	adult	2016-08-26	NA	49	164	81	16	14	14
SW2016/520	2018/235709	2.5158	16.6092	81.8824	0.714239	0.671695	7.40086	2.25934	0.812141	Blubber	Cetacean	Phocoena phocoena	Harbour porpoise	2016-10-13	2016	Seasalter	Kent	East coast	England	M	138	adult	2016-10-19	NA	26.8	138	67	6	6	6
SW2016/601	2018/235710	0.190681	3.09997	89.6784	0.276556	0.0395859	1.1374	0.521865	0.119315	Blubber	Cetacean	Phocoena phocoena	Harbour porpoise	2016-11-19	2016	Llangrannog	Ceredigion	West coast	Wales	M	98	juvenile	2017-01-11	NA	19.5	98	70	15	14	16
SW2016/610	2019/236649	0.0397047	0.296304	84.3729	0.0676658	0.0155263	0.266673	0.0615127	0.0430233	Blubber	Cetacean	Phocoena phocoena	Harbour porpoise	2016-11-26	2016	St Andrews	Fife	Fife	Scotland	F	153	adult	2016-12-01	NA	43	153	81	22	18	20
SW2017/231	2019/236587	0.217061	2.43063	88.4544	0.209128	0.0399076	0.842242	0.4296	0.144707	Blubber	Cetacean	Phocoena phocoena	Harbour porpoise	2017-04-10	2017	Penbryn	Ceredigion	West coast	Wales	M	118	juvenile	2017-05-26	NA	28	118	78	21	20	23
SW2017/555	2019/236590	0.242737	2.91284	88.5733	0.0776597	0.0188544	0.693211	0.11403	0.283381	Blubber	Cetacean	Phocoena phocoena	Harbour porpoise	2017-09-28	2017	Salcombe, Devon	Devon	South-west	England	F	159	adult	2017-10-04	NA	47.2	159	88	15	15	14
SW2017/689	2018/235711	0.0899376	0.677756	85.2814	0.0697831	0.0231	0.69769	0.130157	0.082433	Blubber	Cetacean	Phocoena phocoena	Harbour porpoise	2017-12-02	2017	Seal sands beach, Hartlepool	Hartlepool	East coast	England	F	148	adult	2018-05-09	NA	NA	148	91	18	19	20
SW2017/688	2019/237785	0.793948	9.52738	73.0526	0.434807	0.066938	2.97046	0.603674	1.43732	Blubber	Cetacean	Phocoena phocoena	Harbour porpoise	2017-12-03	2017	Sennen	Cornwall	South-west	England	M	150	adult	2017-12-04	NA	37.6	150	91	10	9	10
SW2015/24	2019/236666	0.149118	1.02286	85.8378	0.16301	0.0602298	3.99591	0.398426	0.272607	Blubber	Cetacean	Stenella coeruleoalba	Striped dolphin	2015-01-17	2015	Bornish South Uist	Western Isles	Western Isles	Scotland	F	189	subadult	2015-01-21	NA	64.5	189	93	18	12	12
SW2016/19	2019/236667	0.361375	2.7365	76.375	0.211735	0.0824877	7.37152	0.426841	0.366612	Blubber	Cetacean	Stenella coeruleoalba	Striped dolphin	2016-01-13	2016	Floating in Lerwick Harbour	Shetland	Shetland	Scotland	M	212	adult	2016-01-18	NA	101.5	212	108	20	17	19
SW2014/188	2019/236668	1.30715	14.5553	70.7647	0.516623	0.250125	21.3383	0.64015	0.364589	Blubber	Cetacean	Lagenorhynchus albirostris	White-beaked dolphin	2014-06-16	2014	Dunnet bay	Highland	Highland	Scotland	M	264	adult	2014-06-17	NA	341.5	264	186	17	14	13
SW2015/465	2019/236670	0.156635	1.44493	82.3571	0.642138	0.0752819	2.07632	0.354553	0.201561	Blubber	Cetacean	Lagenorhynchus albirostris	White-beaked dolphin	2015-12-29	2015	Bayble, isle of Lewis	Western Isles	Western Isles	Scotland	F	209	adult	2016-01-04	NA	111	209	112	18	15	18
SW2016/15.1	2019/236663	0.00641349	0.0682286	73.283	0.0183439	0.00641349	0.0470778	0.0162384	0.00641349	Blubber	Cetacean	Grampus griseus	Risso's dolphin	2016-01-08	2016	Redcastle, Beauly Firth	Highland	Highland	Scotland	F	292	adult	2016-01-11	NA	349.5	292	185	28	19	25
SW2016/152	2019/236660	0.139486	1.47416	64.3077	0.616476	0.064689	2.03708	0.265909	0.164833	Blubber	Cetacean	Grampus griseus	Risso's dolphin	2016-03-25	2016	Birsay, Orkney	Orkney	Orkney	Scotland	M	254	juvenile	2016-03-30	NA	155	254	121	22	21	20
SW2012/441	2019/236636	0.265543	2.00558	89.2511	0.295796	0.172547	2.89072	0.46386	0.229689	Blubber	Cetacean	Lagenorhynchus acutus	Atlantic white-sided dolphin	2012-10-16	2012	Stornaway harbour, Isle of Lewis	Western Isles	Western Isles	Scotland	F	229	adult	2012-10-19	NA	132	229	125	20	18	14
SW2018/115	2019/236638	0.0474961	0.327677	87.5862	0.203187	0.0284291	0.654213	0.127874	0.112461	Blubber	Cetacean	Lagenorhynchus acutus	Atlantic white-sided dolphin	2018-02-25	2018	Liskness, Hoy	Orkney	Orkney	Scotland	F	223	adult	2018-03-01	NA	143.5	223	129	14	11	9
SW1994/5	SW1994/5	0.571429	2.85714	77	0.365878	1.55844	14.2857	1.94805	2.72727	Blubber	Cetacean	Lagenorhynchus acutus	Atlantic white-sided dolphin	1994-01-19	1994	Llangennith beach (nr Rhossili), Gower	Swansea	West coast	Wales	M	228		1994-01-20	9	139	228	123	21	18	17
SW1995/145	SW1995/145	0.891304	7.6087	46	0.437025	2.82609	9.78261	1.84783	1.56522	Blubber	Cetacean	Lagenorhynchus albirostris	White-beaked dolphin	1995-12-31	1995	Sizewell	Suffolk	East coast	England	F	257	adult	1996-01-03	NA	183	257	140	23	15	18
SW1998/154	SW1998/154	3.91892	33.7838	74	0.56981	5.13514	18.9189	3.10811	1.62162	Blubber	Cetacean	Lagenorhynchus albirostris	White-beaked dolphin	1998-08-06	1998	Seaton Sluice	Northumberland	East coast	England	F	215		1998-08-07	NA	155	215	140	15	15	12
SW1994/39	SW1994/39	0.407407	4.44444	81	0.175081	1.08642	2.09877	0.493827	0.234568	Blubber	Cetacean	Grampus griseus	Risso's dolphin	1994-03-17	1994	Gunwalloe Fishing Cove	Cornwall	South-west	England	M	207		1994-03-23	NA	118	207	116	22	21	27
SW2004/332C	SW2004/332c	0.0323625	0.404531	61.8	0.128456	0.0307443	0.355987	0.0728155	0.0469256	Blubber	Cetacean	Grampus griseus	Risso's dolphin	2004-11-01	2004	Blackdog Links, Aberdeen	Aberdeenshire	Grampian	Scotland	F	325	adult	2004-11-03	NA	NA	325	167	19	18	16
SW2004/338C	SW2004/338c	0.692168	8.01457	54.9	0.257251	0.0928962	14.0255	1.02004	0.564663	Blubber	Cetacean	Grampus griseus	Risso's dolphin	2004-11-19	2004	Cuthill Sands, Dornoch	Highland	Highland	Scotland	M	329	adult	2004-11-19	NA	NA	329	173	24	14	17
SW2005/226E	SW2005/226e	0.124324	1.59459	37	0.28062	0.0972973	1.35405	0.164865	0.072973	Blubber	Cetacean	Grampus griseus	Risso's dolphin	2005-09-02	2005	Lossiemouth (west beach)	Moray	Grampian	Scotland	F	308		2005-09-02	NA	125	308	153	20	20	23
SW1996/121	SW1996/121	6.66667	41.0256	39	0.233011	2.82051	94.8718	2.41026	2	Blubber	Cetacean	Stenella coeruleoalba	Striped dolphin	1996-07-16	1996	Aber Mawr, Ramsey Island	Pembrokeshire	West coast	Wales	M	219	adult	1996-07-17	NA	99	219	108	12	10	13
SW2016/576	2019/236642	0.00530457	0.0818591	82.9474	0.0155034	0.0128997	0.0553363	0.0172398	0.0150698	Blubber	Cetacean	Delphinus delphis	Short-beaked common dolphin	2016-11-16	2016	Culross	Fife	Fife	Scotland	F	202	adult	2016-11-17	NA	114	202	125	19	16	17
SW1994/56A	2002/03112	2.46914	12.8086	64.8	2.78002	8.64198	70.9877	7.25309	4.01235	Blubber	Cetacean	Orcinus orca	Killer whale	1994-04-15	1994	Sandside Bay, Reay	Highland	Highland	Scotland	F	550			NA	NA	550	330	60	35	40
SW1994/169A	2002/03114	0.861582	5.22599	70.8	0.383598	1.15819	25.4237	1.14407	0.875706	Blubber	Cetacean	Orcinus orca	Killer whale	1994-11-16	1994	Catfirth Voe, Mainland	Shetland	Shetland	Scotland	M	610			NA	NA	610	390	80	60	45
SW1997/135C	2002/03121	23.6538	207.885	67.6	8.6265	73.3284	571.376	23.1805	9.46746	Blubber	Cetacean	Orcinus orca	Killer whale	1997-08-16	1997	Northton, Harris	Western Isles	Western Isles	Scotland	F	610			NA	NA	610	NA	30	37	30
SW1998/18A	2002/03122	0.185185	1.45503	75.6	0.266792	0.449735	2.91005	0.859788	0.595238	Blubber	Cetacean	Tursiops truncatus	Bottlenose dolphin	1998-01-25	1998	nr Torrin, Skye	Highland	Highland	Scotland	M	290			NA	NA	290	168	26	15	17
SW1999/66B	2002/03124	0.495283	2.9717	84.8	0.485733	2.54717	4.63443	0.813679	1.10849	Blubber	Cetacean	Tursiops truncatus	Bottlenose dolphin	1999-03-30	1999	Shandwick	Highland	Highland	Scotland	F	230			NA	NA	230	130	38	23	38
SW1999/136A	2002/03125	2.31383	20.1862	75.2	0.613944	2.68617	34.8936	1.62234	1.875	Blubber	Cetacean	Tursiops truncatus	Bottlenose dolphin	1999-07-12	1999	off Findochty	Moray	Grampian	Scotland	F	260			NA	NA	260	159	31	31	23
SW1999/206D	2002/03127	0.71934	9.36321	84.8	0.47394	1.98113	12.9835	1.12028	1.53302	Blubber	Cetacean	Tursiops truncatus	Bottlenose dolphin	1999-12-21	1999	Pettens Links, Aberdeen	Aberdeenshire	Grampian	Scotland	M	267			NA	NA	267	163	26	28	28
SW2001/75A	2002/03129	5.87879	32.4545	66	0.714363	1.56061	187.303	5.5303	6.22727	Blubber	Cetacean	Tursiops truncatus	Bottlenose dolphin	2001-04-02	2001	Gedin Tailor, Skye	Highland	Highland	Scotland	M	314	adult		NA	NA	314	172	30	15	15
SW2001/111A	2002/03133	0.533537	4.57317	65.6	0.413827	1.67683	6.55488	1.20427	1.67683	Blubber	Cetacean	Tursiops truncatus	Bottlenose dolphin	2001-05-23	2001	Whiteness Sands	Highland	Highland	Scotland	F	330	adult		NA	NA	330	172	42	35	35
SW2005/271	2005/05652	16.6667	140.523	30.6	0.557798	0.424837	104.575	1.66667	3.33333	Blubber	Cetacean	Tursiops truncatus	Bottlenose dolphin	2005-11-08	2005	Penzance harbour	Cornwall	South-west	England	M	320	adult	2005-11-08	NA	NA	320	149	25	16	14
SW2011/114	16/32046	0.556086	5.22673	41.9	0.259999	0.0727924	11.6468	0.954654	0.887828	Blubber	Cetacean	Tursiops truncatus	Bottlenose dolphin	2011-03-11	2011	Cuthill Sands, Dornoch	Highland	Highland	Scotland	M	284	subadult	2011-03-12	NA	NA	284	149	22	20	20
SW2011/185	17/34445	0.568038	5.63291	63.2	0.117115	0.0460443	3.62342	0.262658	0.18038	Blubber	Cetacean	Tursiops truncatus	Bottlenose dolphin	2011-05-14	2011	Aberaeron	Ceredigion	West coast	Wales	F	255	juvenile	2011-05-16	NA	228.7	255	155	23	18	21
SW2011/378	16/32047	2.08113	20.1058	56.7	1.27737	0.416226	26.8078	3.01587	1.38095	Blubber	Cetacean	Tursiops truncatus	Bottlenose dolphin	2011-08-27	2011	Kirkcaldy	Fife	Fife	Scotland	F	135	juvenile	2011-11-16	NA	28	135	71	14	12	13
SW2012/323	17/35195	0.187524	3.03263	52.1	0.153298	0.0399232	1.78119	0.548944	0.0971209	Blubber	Cetacean	Tursiops truncatus	Bottlenose dolphin	2012-08-10	2012	Off Llanddwyn Island.	Anglesey	West coast	Wales	M	140	juvenile	2012-08-15	NA	NA	140	80	12	8	8
SW2014/8	17/35119	2.28866	22.4742	48.5	0.728015	0.416495	6.65979	2.57732	2.14433	Blubber	Cetacean	Tursiops truncatus	Bottlenose dolphin	2014-01-10	2014	Par Beach	Cornwall	South-west	England	F	223	subadult	2014-01-13	NA	128.2	223	119	16	10	11
SW2014/71	17/35120	2.75742	18.6736	57.3	0.173272	0.0640489	8.77836	1.12042	0.286213	Blubber	Cetacean	Tursiops truncatus	Bottlenose dolphin	2014-03-15	2014	Millbrook Lake	Cornwall	South-west	England	F	316	adult	2014-03-15	NA	312	316	NA	31	22	26
SW2014/135	17/34446	1.38247	26.2948	50.2	0.113397	0.61753	9.18327	0.986056	0.146016	Blubber	Cetacean	Tursiops truncatus	Bottlenose dolphin	2014-05-02	2014	Hell's Mouth	Gwynedd	West coast	Wales	M	334	adult	2014-05-05	NA	NA	334	212	40	25	30
SW2014/289	17/34447	0.382439	7.56098	20.5	0.183218	0.819512	3.49268	0.873171	0.0105366	Blubber	Cetacean	Tursiops truncatus	Bottlenose dolphin	2014-08-18	2014	Llwyngwril	Gwynedd	West coast	Wales	F	131	neonate	2014-10-09	NA	17.6	131	54	10	10	10
SW2014/408	17/34449	1.92513	17.5668	37.4	0.3739	0.136364	6.3369	0.831551	0.759358	Blubber	Cetacean	Tursiops truncatus	Bottlenose dolphin	2014-10-29	2014	Southmoor Sea Wall (east end), Mill lane, Langstone	Hampshire	Channel	England	M	252	juvenile	2014-10-31	NA	167.5	252	132	22	18	17
SW2015/322	17/35121	1.10554	35.6401	57.8	0.132	0.0408304	11.6436	0.813149	0.176471	Blubber	Cetacean	Tursiops truncatus	Bottlenose dolphin	2015-09-03	2015	Clarach	Ceredigion	West coast	Wales	M	255	juvenile	2015-09-04	NA	197.5	255	148	17	16	18
SW2007/157	2008/01715	0.682003	9.43437	87.9762	0.688791	0.130717	2.38701	1.59134	0.487632	Blubber	Cetacean	Phocoena phocoena	Harbour porpoise	2007-08-06	2007	Lytham St Anne's	Lancashire	West coast	England	F	110	juvenile	2007-08-07	NA	18	110	64	9	10	15
SW2007/196	2008/01724	0.176289	1.76289	90.76	0.158699	0.0429705	1.65932	0.498017	0.0980608	Blubber	Cetacean	Phocoena phocoena	Harbour porpoise	2007-09-29	2007	Cromer	Norfolk	East coast	England	F	93	juvenile	2007-10-04	NA	18	93	66	25	25	24
SW2016/52	2018/235703	0.807039	10.0971	82.4	0.528941	0.224515	4.51456	1.00243	0.538835	Blubber	Cetacean	Phocoena phocoena	Harbour porpoise	2016-01-23	2016	West Beachlands beach, Hayling Island	Hampshire	Channel	England	F	102	juvenile	2016-02-03	NA	21	102	65	13	11	12
SW2016/84	2019/236645	0.066719	0.604876	93.0769	0.271911	0.0284711	0.620992	0.106901	0.0957273	Blubber	Cetacean	Phocoena phocoena	Harbour porpoise	2016-02-13	2016	Dornoch	Highland	Highland	Scotland	F	111	juvenile	2016-02-19	NA	21.5	111	71	24	25	24
SW2016/88	2019/236646	0.0432685	0.397294	87.5926	0.148373	0.0184947	0.440677	0.0639323	0.0670148	Blubber	Cetacean	Phocoena phocoena	Harbour porpoise	2016-02-15	2016	Crovie	Aberdeenshire	Grampian	Scotland	M	118	juvenile	2016-02-17	NA	31	118	87	42	29	30
SW2017/166	2019/236584	0.0527456	0.35586	86.8318	0.215298	0.0323614	0.510182	0.091326	0.0542428	Blubber	Cetacean	Phocoena phocoena	Harbour porpoise	2017-03-24	2017	Southend-on-Sea	Southend-on-Sea	East coast	England	M	109	juvenile	2017-03-27	NA	23.6	109	69	22	24	22
SW2014/402	2019/236669	0.228086	2.07924	79.3559	0.263092	0.0510359	2.99915	0.330158	0.205404	Blubber	Cetacean	Lagenorhynchus albirostris	White-beaked dolphin	2014-10-15	2014	Montrose	Angus	Tayside	Scotland	M	248	adult	2014-10-18	NA	NA	248	152	19	15	18
SW2004/362	2005/05651	1.53453	11.8926	78.2	0.18127	0.0818414	6.01023	0.896419	0.933504	Blubber	Cetacean	Tursiops truncatus	Bottlenose dolphin	2004-12-26	2004	Gwithian	Cornwall	South-west	England	M	258	juvenile	2004-12-30	NA	160	258	138	32	20	22
SW2013/232	16/32049	0.287356	4.00383	52.2	0.318334	0.0421456	3.58238	0.342912	0.179885	Blubber	Cetacean	Tursiops truncatus	Bottlenose dolphin	2013-04-23	2013	Achnamara	Argyll and Bute	Strathclyde	Scotland	M	267	subadult	2013-04-26	NA	253.5	267	150	25	14	15
SW1992/202	1995/00074	0.297619	2.02381	84	0.34748	0.0797619	2.5	0.0380952	0.0309524	Blubber	Cetacean	Phocoena phocoena	Harbour porpoise	1992-10-13	1992	Whitburn	South Tyneside	East coast	England	F	133	juvenile	1992-10-14	NA	39	133	88	20	17	17
SW1993/94	1995/01210	0.611111	6.77778	90	0.391131	4.44444	5.44444	5.11111	1.11111	Blubber	Cetacean	Phocoena phocoena	Harbour porpoise	1993-08-16	1993	Cei Bach (nr New Quay)	Ceredigion	West coast	Wales	M	133	juvenile	1993-08-18	2	30	133	77	12	9	12
SW1993/126	1995/01212	0.422619	4.22024	84	0.276051	2.14286	1.90476	0.595238	0.27381	Blubber	Cetacean	Phocoena phocoena	Harbour porpoise	1993-10-28	1993	Pakefield beach, S of Lowestoft	Suffolk	East coast	England	M	109	juvenile	1993-11-18	1	13	109	59	12	13	13
SW1994/105	1995/01469	0.181818	1.52727	55	0.134969	0.745455	0.763636	0.836364	0.654545	Blubber	Cetacean	Phocoena phocoena	Harbour porpoise	1994-06-16	1994	Abercastle	Pembrokeshire	West coast	Wales	M	77	neonate	1994-06-17	0	6	77	44	5	6	8
SW1995/68	2001/03018	0.346821	2.60116	69.2	0.190103	1.5896	0.736994	0.592486	0.216763	Blubber	Cetacean	Phocoena phocoena	Harbour porpoise	1995-06-25	1995	Pendine	Carmarthenshire	West coast	Wales	M	67	neonate	1995-07-09	0	6	67	48	12	13	13
SW1995/120B	2001/03599	0.138889	0.959596	79.2	0.393656	1.51515	1.19949	0.366162	0.315657	Blubber	Cetacean	Phocoena phocoena	Harbour porpoise	1995-10-04	1995	nr Old Shandwick	Highland	Highland	Scotland	M	138	adult		7	34	138	79	14	12	14
SW1995/141	2001/03019	0.375	2.27273	88	0.297697	1.70455	1.70455	0.670455	0.590909	Blubber	Cetacean	Phocoena phocoena	Harbour porpoise	1995-12-18	1995	nr The Bents, South Shields	South Tyneside	East coast	England	M	127	juvenile	1995-12-20	1	26	127	75	16	16	16
SW1996/44	2001/03020	0.569196	3.57143	89.6	0.504474	2.79018	3.01339	1.33929	0.747768	Blubber	Cetacean	Phocoena phocoena	Harbour porpoise	1996-02-19	1996	Roker, Sunderland	Sunderland	East coast	England	M	105	juvenile	1996-02-22	1	22	105	71	17	20	20
SW1996/50B	2001/03600	0.0641593	0.553097	90.4	0.134985	0.519912	0.564159	0.221239	0.232301	Blubber	Cetacean	Phocoena phocoena	Harbour porpoise	1996-03-14	1996	Rockfield (nr Tarbat Ness)	Highland	Highland	Scotland	M	133			4	29	133	81	22	18	18
SW1996/60	2001/03021	1.17021	15.9574	94	0.215008	2.12766	2.12766	1.04255	2.34043	Blubber	Cetacean	Phocoena phocoena	Harbour porpoise	1996-03-20	1996	Falmouth (behind Green Bank Hotel)	Cornwall	South-west	England	M	171	adult	1996-03-21	8	62	171	102	17	13	18
SW1996/84E	2001/03601	0.102535	0.794931	86.8	0.209615	0.679724	0.979263	0.230415	0.264977	Blubber	Cetacean	Phocoena phocoena	Harbour porpoise	1996-05-07	1996	West beach (nr Little Skerries), Lossiemouth	Moray	Grampian	Scotland	M	123	juvenile		2	28	123	80	16	15	16
SW1996/147A	2001/03602	0.198598	1.86916	85.6	0.212522	1.40187	1.98598	0.560748	1.01636	Blubber	Cetacean	Phocoena phocoena	Harbour porpoise	1996-09-13	1996	Sandend Bay (nr Portsoy)	Aberdeenshire	Grampian	Scotland	M	148	adult		12	53	148	94	19	20	18
SW1996/169A	2001/03603	0.0894495	0.779817	87.2	0.162792	0.65367	0.837156	0.240826	0.252294	Blubber	Cetacean	Phocoena phocoena	Harbour porpoise	1996-11-17	1996	East beach, Findhorn	Moray	Grampian	Scotland	M	132	adult		6	39	132	92	20	17	19
SW1997/36	2001/03022	0.316901	2.46479	85.2	0.178298	1.15023	2.11268	0.821596	0.457746	Blubber	Cetacean	Phocoena phocoena	Harbour porpoise	1997-01-29	1997	Bridlington Bay	East Riding of Yorkshire	East coast	England	F	154	adult	1997-01-31	7	51	154	95	14	14	16
SW1997/67F	2001/03605	0.257732	2.06186	77.6	0.582139	1.67526	3.09278	0.979381	0.386598	Blubber	Cetacean	Phocoena phocoena	Harbour porpoise	1997-04-11	1997	landed at Mallaig	Highland	Highland	Scotland	M	107	juvenile		1	15	107	63	10	9	9
SW1997/72	1998/07466	0.184091	1.09091	44	0.365878	1.45455	1.56818	0.522727	0.409091	Blubber	Cetacean	Phocoena phocoena	Harbour porpoise	1997-04-18	1997	off Cromer Point (nr Scarborough)	North Yorkshire	East coast	England	F	110	juvenile	1997-04-21	0	26	110	77	26	22	22
SW1997/80	1998/07467	0.285714	1.80952	42	0.335575	1.38095	2.07143	0.52381	0.428571	Blubber	Cetacean	Phocoena phocoena	Harbour porpoise	1997-05-14	1997	ca25.8 miles E of Runswick Bay	At sea	At sea	England	F	123	juvenile	1997-05-19	1	31	123	81	23	23	20
SW1997/81	1998/07468	0.448421	3.36842	47.5	0.360137	2.31579	2.52632	1.22105	0.652632	Blubber	Cetacean	Phocoena phocoena	Harbour porpoise	1997-05-14	1997	ca25.8 miles E of Runswick Bay	At sea	At sea	England	F	129	juvenile	1997-05-19	2	35	129	86	23	21	21
SW1997/87	1998/07469	0.622222	5.33333	45	0.58002	2.66667	4.66667	2.17778	1.2	Blubber	Cetacean	Phocoena phocoena	Harbour porpoise	1997-06-02	1997	Tynemouth beach	North Tyneside	East coast	England	M	111	juvenile	1997-06-05	2	21	111	69	14	14	18
SW1997/89	1998/07470	0.433333	3	30	0.535575	2.33333	2.8	1	0.566667	Blubber	Cetacean	Phocoena phocoena	Harbour porpoise	1997-06-06	1997	North Denes, Great Yarmouth	Norfolk	East coast	England	M	90	neonate	1997-06-09	0	8	90	44	9	8	9
SW1997/91	1998/07471	0.952381	6.98413	31.5	0.351448	1.11111	2.92063	0.888889	0.857143	Blubber	Cetacean	Phocoena phocoena	Harbour porpoise	1997-06-09	1997	Black Pill, Swansea	Swansea	West coast	Wales	F	89	neonate	1997-06-10	0	10	89	51	9	10	10
SW1997/93	1998/07472	0.0791209	1.0989	45.5	0.0747694	0.263736	0.373626	0.241758	0.21978	Blubber	Cetacean	Phocoena phocoena	Harbour porpoise	1997-06-13	1997	Aberystwyth	Ceredigion	West coast	Wales	F	160	adult	1997-06-14	6	71	160	121	24	20	21
SW1997/93B	2001/03606	0.108491	0.742925	84.8	0.131959	0.53066	0.860849	0.247642	0.247642	Blubber	Cetacean	Phocoena phocoena	Harbour porpoise	1997-06-17	1997	Aberdeen beach	City of Aberdeen	Grampian	Scotland	M	115			3	21	115	77	32	20	25
SW1997/94	1998/07474	0.167816	1.72414	43.5	0.0597132	0.275862	0.436782	0.229885	0.135632	Blubber	Cetacean	Phocoena phocoena	Harbour porpoise	1997-06-19	1997	Pembrey	Carmarthenshire	West coast	Wales	F	172	adult	1997-06-20	5	72	172	114	10	10	16
SW1997/96	1998/07475	0.157778	1.88889	45	0.113353	0.577778	0.644444	0.6	0.171111	Blubber	Cetacean	Phocoena phocoena	Harbour porpoise	1997-06-23	1997	Llanrhystud	Ceredigion	West coast	Wales	F	154	adult	1997-06-25	6	50	154	101	17	14	22
SW1997/97	1998/07476	1.25424	11.8644	29.5	0.815801	4.74576	3.28814	2.74576	0.745763	Blubber	Cetacean	Phocoena phocoena	Harbour porpoise	1997-06-24	1997	Pendine Sands	Carmarthenshire	West coast	Wales	F	70	neonate	1997-07-02	0	11	70	42	4	5	6
SW1997/97A	2001/03607	0.0845411	0.688406	82.8	0.183401	0.748792	0.881643	0.217391	0.181159	Blubber	Cetacean	Phocoena phocoena	Harbour porpoise	1997-06-25	1997	Sound of Harris	Western Isles	Western Isles	Scotland	M	152	adult		11	50	152	92	23	21	23
SW1997/102	1998/07477	1.16883	6.75325	38.5	1.63861	7.53247	7.79221	3.8961	1.45455	Blubber	Cetacean	Phocoena phocoena	Harbour porpoise	1997-07-03	1997	Hunstanton	Norfolk	East coast	England	F	84	neonate	1997-07-08	0	10	84	53	13	13	13
SW1997/103	1998/07478	2	19.2105	38	0.581189	3.68421	3.42105	1.57895	1.28947	Blubber	Cetacean	Phocoena phocoena	Harbour porpoise	1997-07-03	1997	Thurlestone sands	Devon	South-west	England	F	117	juvenile	1997-07-07	1	24	117	73	15	12	15
SW1997/111	1998/07479	0.688889	5.11111	45	0.624464	2.44444	4.44444	3.33333	1.57778	Blubber	Cetacean	Phocoena phocoena	Harbour porpoise	1997-07-10	1997	BYCATCH 8km off Ulrome	East Riding of Yorkshire	East coast	England	F	126	juvenile	1997-07-14	1	37	126	84	18	15	21
SW1997/113	1998/07480	0.84	9.6	25	0.642242	3.64	3.84	4	1.04	Blubber	Cetacean	Phocoena phocoena	Harbour porpoise	1997-07-13	1997	Pembrey Country Park	Carmarthenshire	West coast	Wales	F	78	neonate	1997-07-23	0	14	78	44	6	6	7
SW1997/118	1998/07481	0.209412	1.81176	42.5	0.117536	0.541176	0.941176	0.470588	0.470588	Blubber	Cetacean	Phocoena phocoena	Harbour porpoise	1997-07-18	1997	Prestatyn	Denbighshire	West coast	Wales	F	172	adult	1997-07-23	8	50	172	86	6	6	7
SW1997/124A	2001/03608	0.233645	1.75234	85.6	0.224205	1.63551	2.1028	0.595794	0.630841	Blubber	Cetacean	Phocoena phocoena	Harbour porpoise	1997-07-22	1997	off Pittenweem	Fife	Fife	Scotland	M	150	adult		8	44	150	87	14	13	14
SW1997/135F	2001/03609	0.211111	2	90	0.391131	1.33333	2.11111	0.544444	0.411111	Blubber	Cetacean	Phocoena phocoena	Harbour porpoise	1997-08-21	1997	Minches	Western Isles	Western Isles	Scotland	M	121	juvenile		2	30	121	80	17	18	18
SW1997/138	1998/07482	2.225	30	40	1.87724	9	8.75	5.5	3.25	Blubber	Cetacean	Phocoena phocoena	Harbour porpoise	1997-09-07	1997	Squires Gate (nr Blackpool)	Lancashire	West coast	England	F	118	juvenile	1997-09-10	1	20	118	68	13	11	12
SW1997/141	1998/07483	0.409639	2.6506	41.5	0.460073	3.13253	2.6506	1.01205	0.86747	Blubber	Cetacean	Phocoena phocoena	Harbour porpoise	1997-09-10	1997	ca7.75 miles NE of Whitby	North Yorkshire	East coast	England	M	128	juvenile	1997-09-15	2	38	128	89	20	19	19
SW1997/142	1998/07484	1.33333	12	45	0.557798	5.55556	6.66667	3.55556	2.44444	Blubber	Cetacean	Phocoena phocoena	Harbour porpoise	1997-09-10	1997	ca7.75 miles E of Sandsend	North Yorkshire	East coast	England	M	143	adult	1997-09-16	4	44	143	88	17	14	17
SW1997/142B	1998/07485	0.522727	3.18182	44	0.411333	2.72727	2.95455	1.45455	1.06818	Blubber	Cetacean	Phocoena phocoena	Harbour porpoise	1997-09-11	1997	ca11.75 miles NE of Kettle Ness	North Yorkshire	East coast	England	F	132	juvenile	1997-09-17	5	36	132	83	19	17	20
SW1997/152	1998/07486	3.42857	37.1429	35	1.65938	12.2857	14.8571	6.57143	4	Blubber	Cetacean	Phocoena phocoena	Harbour porpoise	1997-10-07	1997	Seasalter (nr Whitstable)	Kent	East coast	England	F	107	juvenile	1997-10-09	2	19	107	68	13	11	13
SW1997/161A	2001/03610	0.162037	1.38889	86.4	0.210575	1.27315	1.38889	0.393519	0.358796	Blubber	Cetacean	Phocoena phocoena	Harbour porpoise	1997-10-14	1997	at sea east of Rattray Head	At sea	At sea	Scotland	M	137	adult		12	43	137	91	21	20	20
SW1997/173	1998/07487	2	16.044	45.5	0.617627	3.73626	4.83516	2.08791	2.41758	Blubber	Cetacean	Phocoena phocoena	Harbour porpoise	1997-11-24	1997	Sidmouth (town beach)	Devon	South-west	England	M	137	juvenile	1998-03-17	2	31	137	75	17	15	15
SW1997/174	1998/07488	1.02222	7.77778	45	0.224464	3.33333	4.44444	2.15556	2.13333	Blubber	Cetacean	Phocoena phocoena	Harbour porpoise	1997-11-26	1997	Gorleston	Norfolk	East coast	England	F	147	adult	1998-03-16	4	41	147	87	18	16	17
SW1997/178C	2001/03611	0.53653	5.02283	87.6	0.39037	2.73973	3.76712	1.71233	1.14155	Blubber	Cetacean	Phocoena phocoena	Harbour porpoise	1997-12-06	1997	Caiplie	Fife	Fife	Scotland	M	116			4	27	116	78	13	13	14
SW1998/4	1998/07491	0.804878	5.12195	41	0.83151	5.36585	5.12195	2.07317	1.95122	Blubber	Cetacean	Phocoena phocoena	Harbour porpoise	1998-01-09	1998	North End, Mablethorpe	Lincolnshire	East coast	England	F	100	juvenile	1998-01-12	0	19	100	68	16	16	16
SW1998/56A	2001/03612	0.403226	4.6371	99.2	0.365145	0.211694	3.83065	1.00806	1.20968	Blubber	Cetacean	Phocoena phocoena	Harbour porpoise	1998-03-23	1998	ca 10 miles west of Kettla Ness, Mainland	At sea	At sea	Scotland	M	133	adult		18	34	133	76	9	7	10
SW1998/50	1998/07492	0.688172	5.5914	46.5	0.212995	0.88172	1.72043	0.666667	0.688172	Blubber	Cetacean	Phocoena phocoena	Harbour porpoise	1998-03-13	1998	Westward Ho! beach	Devon	South-west	England	F	131	juvenile	1998-03-16	0	36	131	82	22	30	24
SW1998/71	1998/07493	0.725	4.75	40	0.377242	3.25	3.75	1.475	1.25	Blubber	Cetacean	Phocoena phocoena	Harbour porpoise	1998-04-09	1998	South Beach, Scarborough	North Yorkshire	East coast	England	M	138	adult	1998-04-14	2	36	138	78	18	18	18
SW1998/75	1998/07494	0.383838	2.22222	49.5	0.426484	1.83838	1.67677	0.646465	0.626263	Blubber	Cetacean	Phocoena phocoena	Harbour porpoise	1998-04-20	1998	1 mile east of Cromer Point, north of Scarborough	North Yorkshire	East coast	England	F	114	juvenile	1998-04-23	0	24	114	75	32	28	26
SW1998/76	1998/07495	0.32967	2.41758	45.5	0.375868	1.75824	2.63736	0.857143	0.835165	Blubber	Cetacean	Phocoena phocoena	Harbour porpoise	1998-04-22	1998	East of Cromer Point, north of Scarborough	North Yorkshire	East coast	England	M	141	adult	1998-04-24	6	51	141	93	28	24	24
SW1998/97	1998/07496	1.23077	8.71795	39	0.797114	2.5641	3.33333	1.35897	1.69231	Blubber	Cetacean	Phocoena phocoena	Harbour porpoise	1998-05-21	1998	Caldy Island	Pembrokeshire	West coast	Wales	F	133	juvenile	1998-06-16	0	27	133	70	10	9	10
SW1998/115	1998/07497	3.40909	31.8182	44	0.774969	13.4091	11.1364	5.90909	4.54545	Blubber	Cetacean	Phocoena phocoena	Harbour porpoise	1998-06-28	1998	Mablethorpe	Lincolnshire	East coast	England	M	146	adult	1998-07-02	15	39	146	85	16	15	19
SW1998/116	1998/07498	0.225882	2.16471	42.5	0.237536	1.03529	0.988235	0.941176	0.258824	Blubber	Cetacean	Phocoena phocoena	Harbour porpoise	1998-06-28	1998	Borth	Ceredigion	West coast	Wales	M	77	neonate	1998-07-06	0	8	77	49	14	14	16
SW1998/123A	2001/03613	0.217391	1.73913	92	0.219633	1.30435	2.6087	0.663043	0.717391	Blubber	Cetacean	Phocoena phocoena	Harbour porpoise	1998-07-01	1998	Thurso beach	Highland	Highland	Scotland	M	140	adult		15	42	140	93	18	20	18
SW1998/127	1998/07499	1	7.89474	38	0.844347	4.73684	5.26316	2.57895	1.10526	Blubber	Cetacean	Phocoena phocoena	Harbour porpoise	1998-07-04	1998	Corton beach	Suffolk	East coast	England	M	82	neonate	1998-07-14	0	11	82	55	14	16	16
SW1998/129	1998/07500	1.04762	7.61905	42	0.573671	4.04762	5.2381	3.80952	2.02381	Blubber	Cetacean	Phocoena phocoena	Harbour porpoise	1998-07-07	1998	Sea Palling	Norfolk	East coast	England	F	154	adult	1998-07-10	NA	45	154	86	10	10	12
SW1998/139	1998/07501	0.55	4	40	0.602242	2.75	3.5	1.1	0.825	Blubber	Cetacean	Phocoena phocoena	Harbour porpoise	1998-07-23	1998	Snettisham	Norfolk	East coast	England	M	84	neonate	1998-07-27	0	9	84	51	13	13	13
SW1998/145	1998/07502	1.15625	7.8125	32	0.689742	3.125	6.25	2.78125	1.625	Blubber	Cetacean	Phocoena phocoena	Harbour porpoise	1998-08-02	1998	Greatstone on Sea	Kent	East coast	England	M	84	neonate	1998-08-04	0	9	84	51	7	9	8
SW1998/167A	1998/07503	2.7027	24.5946	37	1.35359	7.56757	6.75676	3.78378	2.59459	Blubber	Cetacean	Phocoena phocoena	Harbour porpoise	1998-09-09	1998	off Hurst, nr Lymington	Hampshire	Channel	England	F	113	juvenile	1998-09-23	1	18	113	61	8	7	8
SW1998/179	1998/07504	1.15663	11.3253	41.5	0.773326	3.37349	4.33735	3.85542	1.01205	Blubber	Cetacean	Phocoena phocoena	Harbour porpoise	1998-10-11	1998	Lower Town, Fishguard	Pembrokeshire	West coast	Wales	M	119	juvenile	1998-10-23	0	18	119	67	9	9	9
SW1998/183	1998/07505	0.782609	9.78261	46	0.480503	2.82609	2.3913	3.26087	1.17391	Blubber	Cetacean	Phocoena phocoena	Harbour porpoise	1998-10-18	1998	LLanrhystud	Ceredigion	West coast	Wales	M	121	juvenile	1998-10-22	2	24	121	72	17	17	16
SW1999/8B	2001/03614	0.704846	8.03965	90.8	0.16744	3.0837	2.64317	2.31278	1.09031	Blubber	Cetacean	Phocoena phocoena	Harbour porpoise	1999-01-14	1999	Ardmillan Castle, nr Girvan	South Ayrshire	Strathclyde	Scotland	M	145	adult		12	54	145	99	34	20	23
SW1999/48C	2001/03615	0.257009	2.1028	85.6	0.270934	1.86916	2.45327	0.747664	0.595794	Blubber	Cetacean	Phocoena phocoena	Harbour porpoise	1999-03-14	1999	Lerwick, Mainland	Shetland	Shetland	Scotland	M	150	adult		12	36	150	86	10	12	10
SW1999/57A	2001/03616	0.140086	0.872845	92.8	0.206983	0.991379	0.883621	0.301724	0.269397	Blubber	Cetacean	Phocoena phocoena	Harbour porpoise	1999-03-22	1999	West Voe of Quarff, Mainland	Shetland	Shetland	Scotland	M	129	adult		5	24	129	77	17	20	20
SW1999/72C.1	2001/03617	0.128755	0.997854	93.2	0.206105	0.783262	1.07296	0.472103	0.257511	Blubber	Cetacean	Phocoena phocoena	Harbour porpoise	1999-04-08	1999	8 miles SW of Ailsa Craig	South Ayrshire	Strathclyde	Scotland	M	125			4	35	125	84	20	20	19
SW1999/72C.2	2001/03618	0.335648	1.85185	86.4	0.164279	1.15741	1.27315	1.73611	0.277778	Blubber	Cetacean	Phocoena phocoena	Harbour porpoise	1999-04-08	1999	8 miles SW of Ailsa Craig	South Ayrshire	Strathclyde	Scotland	M	119	juvenile		1	30	119	81	26	27	26
SW1999/96C	2001/03619	0.252294	2.98165	87.2	0.185728	1.6055	2.1789	0.561927	1.13532	Blubber	Cetacean	Phocoena phocoena	Harbour porpoise	1999-05-07	1999	Hilton of Cadboll	Highland	Highland	Scotland	M	143	adult		20	43	143	89	20	19	20
SW1999/121B	2001/03620	0.158371	1.35747	88.4	0.364233	1.24434	1.00679	0.429864	0.20362	Blubber	Cetacean	Phocoena phocoena	Harbour porpoise	1999-06-22	1999	nr Glecknabae, Bute	Argyll and Bute	Strathclyde	Scotland	M	126			4	35	126	84	24	23	24
SW2000/52A	2001/03624	0.104803	0.69869	91.6	0.122329	0.567686	0.567686	0.163755	0.141921	Blubber	Cetacean	Phocoena phocoena	Harbour porpoise	2000-03-15	2000	Findochty harbour	Moray	Grampian	Scotland	M	104	juvenile		2	25	104	75	28	25	25
SW2000/74A	2001/03625	0.862471	5.47786	85.8	0.229515	3.0303	2.40093	2.7972	0.710956	Blubber	Cetacean	Phocoena phocoena	Harbour porpoise	2000-04-03	2000	Portmahomack	Highland	Highland	Scotland	M	125			NA	25	125	74	12	10	12
SW2000/81A	2001/03626	0.147727	1.36364	88	0.365878	1.13636	1.02273	0.431818	0.306818	Blubber	Cetacean	Phocoena phocoena	Harbour porpoise	2000-04-15	2000	Spey Bay	Moray	Grampian	Scotland	M	116	juvenile		2	21	116	69	8	8	8
SW2000/164	2001/03025	0.490654	4.20561	85.6	0.376074	2.21963	3.15421	1.51869	0.607477	Blubber	Cetacean	Phocoena phocoena	Harbour porpoise	2000-10-08	2000	North Sea off Bridlington	East Riding of Yorkshire	East coast	England	F	122	juvenile	2000-10-10	2	28	122	75	19	19	19
SW2000/166	2001/03026	0.472973	6.41892	88.8	0.328819	2.25225	1.57658	1.23874	0.585586	Blubber	Cetacean	Phocoena phocoena	Harbour porpoise	2000-10-11	2000	Aberarth	Ceredigion	West coast	Wales	M	151	adult	2000-10-17	5	49	151	92	19	18	16
SW2000/168	2001/03027	0.18018	2.02703	88.8	0.204945	1.02477	1.68919	0.686937	0.326577	Blubber	Cetacean	Phocoena phocoena	Harbour porpoise	2000-10-19	2000	10 miles SE of Bridlington in ca 20m of water	East Riding of Yorkshire	East coast	England	M	135	adult	2000-10-23	4	35	135	80	18	18	18
SW2000/169	2001/03028	0.290179	3.34821	89.6	0.203135	1.22768	2.00893	0.814732	0.491071	Blubber	Cetacean	Phocoena phocoena	Harbour porpoise	2000-10-21	2000	20 miles SE of Bridlington	East Riding of Yorkshire	East coast	England	F	132	juvenile	2000-10-23	3	38	132	83	15	13	13
SW2000/174	2001/03030	0.293478	4.13043	92	0.273981	1.19565	1.19565	1.02174	0.25	Blubber	Cetacean	Phocoena phocoena	Harbour porpoise	2000-10-25	2000	Black Rock Sands	Gwynedd	West coast	Wales	F	126	juvenile	2000-11-02	2	30	126	81	23	21	17
SW2000/176	2001/03031	0.228261	2.5	92	0.208764	0.902174	0.804348	0.608696	0.195652	Blubber	Cetacean	Phocoena phocoena	Harbour porpoise	2000-10-25	2000	Friog	Gwynedd	West coast	Wales	M	133	juvenile	2000-11-03	2	32	133	80	17	13	14
SW2000/188A	2001/03032	0.144444	0.933333	90	0.146686	0.744444	0.888889	0.411111	0.188889	Blubber	Cetacean	Phocoena phocoena	Harbour porpoise	2000-11-05	2000	North Sea off Bridlington	East Riding of Yorkshire	East coast	England	M	109	juvenile	2000-11-07	1	24	109	73	22	24	24
SW2000/196	2001/03033	0.272727	2.15909	88	0.172697	1.13636	1.47727	0.670455	0.352273	Blubber	Cetacean	Phocoena phocoena	Harbour porpoise	2000-11-20	2000	Putsborough Sands, near Mill Rock	Devon	South-west	England	M	148	adult	2000-11-23	7	38	148	81	7	7	8
SW2001/4	2001/03034	0.381944	2.5463	86.4	0.0913623	0.3125	0.497685	0.150463	0	Blubber	Cetacean	Phocoena phocoena	Harbour porpoise	2001-01-03	2001	Charleton Marsh, Kingsbridge Estuary	Devon	South-west	England	M	122	juvenile	2001-01-05	2	33	122	86	23	23	23
SW2001/21	2001/03035	0	0.633641	86.8	0.0160669	0.0714286	0.111751	0.0564516	0	Blubber	Cetacean	Phocoena phocoena	Harbour porpoise	2001-01-24	2001	Crow Point, near Braunton Burrows	Devon	South-west	England	F	171	adult	2001-01-29	NA	73	171	103	20	18	19
SW2001/23	2001/03036	1.74672	17.4672	91.6	0.198749	4.58515	6.22271	1.52838	1.41921	Blubber	Cetacean	Phocoena phocoena	Harbour porpoise	2001-01-26	2001	Grays beach, off Thames Road, Thurrock	Thurrock	East coast	England	M	152	adult	2001-02-01	10	55	152	96	20	26	22
SW2001/24A	2001/03037	1.88053	16.5929	90.4	0.201357	1.08407	1.21681	0.807522	0.221239	Blubber	Cetacean	Phocoena phocoena	Harbour porpoise	2001-01-27	2001	Westcombe beach, Kingston, near Bigbury-on-Sea	Devon	South-west	England	M	130	juvenile	2001-02-02	3	26	130	75	16	16	14
SW2001/30	2001/03038	0.158228	1.16034	94.8	0.066588	0.179325	0.253165	0.0843882	0.116034	Blubber	Cetacean	Phocoena phocoena	Harbour porpoise	2001-02-07	2001	south of Mill Rock, Woolacombe beach, Puttsborough	Devon	South-west	England	F	129	juvenile	2001-02-09	1	37	129	82	20	29	27
SW2001/36	2001/03039	0.44843	3.92377	89.2	0.349776	0.156951	1.90583	0.526906	0.369955	Blubber	Cetacean	Phocoena phocoena	Harbour porpoise	2001-02-17	2001	Gillingham	Medway	East coast	England	F	114	juvenile	2001-02-20	1	21	114	66	24	23	22
SW2001/47	2001/03040	0.130435	1.19565	92	0.0250681	0.0934783	0.195652	0.0652174	0.152174	Blubber	Cetacean	Phocoena phocoena	Harbour porpoise	2001-03-12	2001	Thurlestone end of South Milton Sands	Devon	South-west	England	F	168	adult	2001-03-16	NA	69	168	106	16	18	16
SW2001/85	2001/03041	0.0829741	1.03448	92.8	0.110001	0.280172	0.290948	0.150862	0.118534	Blubber	Cetacean	Phocoena phocoena	Harbour porpoise	2001-04-21	2001	Aberarth, Aberaeron	Ceredigion	West coast	Wales	F	122	juvenile	2001-04-24	2	27	122	81	19	22	21
SW2001/92	2001/03042	0.377358	2.00472	84.8	0.320638	1.76887	1.88679	1.17925	0.542453	Blubber	Cetacean	Phocoena phocoena	Harbour porpoise	2001-04-30	2001	'The Lees', between Walton-on the-Naze and Frinton	Essex	East coast	England	F	117	juvenile	2001-05-01	1	16	117	60	14	15	16
SW2001/94	2001/03043	0.153509	1.86404	91.2	0.166716	0.405702	0.482456	0.350877	0.164474	Blubber	Cetacean	Phocoena phocoena	Harbour porpoise	2001-05-01	2001	Aberporth	Ceredigion	West coast	Wales	M	119	juvenile	2001-05-04	1	30	119	81	21	19	21
SW2001/127	2001/03044	0.511364	3.40909	88	0.297697	2.15909	2.61364	1.36364	0.579545	Blubber	Cetacean	Phocoena phocoena	Harbour porpoise	2001-06-21	2001	off Bridlington, 8 miles east of Bridlington	East Riding of Yorkshire	East coast	England	M	136	adult	2001-06-22	4	44	136	90	19	21	18
SW2001/139	2001/03045	0.534091	3.86364	88	0.331787	2.5	2.61364	1.36364	0.647727	Blubber	Cetacean	Phocoena phocoena	Harbour porpoise	2001-07-04	2001	8 miles east of Bridlington, off Bridlington	East Riding of Yorkshire	East coast	England	M	140	adult	2001-07-06	10	42	140	85	15	13	15
SW2001/144	2001/03046	0.218978	1.55109	54.8	0.17195	0.547445	1.13139	0.346715	0.237226	Blubber	Cetacean	Phocoena phocoena	Harbour porpoise	2001-07-09	2001	8 miles south of Bridlington, off Bridlington	East Riding of Yorkshire	East coast	England	F	82	neonate	2001-07-11	0	10	82	54	15	15	14
SW2001/149	2001/03047	0.391705	2.76498	86.8	0.12897	1.09447	1.95853	1.15207	0.437788	Blubber	Cetacean	Phocoena phocoena	Harbour porpoise	2001-07-12	2001	6 miles south of Bridlington, in 2 metres of water	East Riding of Yorkshire	East coast	England	F	138	adult	2001-07-13	8	37	138	80	12	12	12
SW2001/158	2001/03048	0.466667	3.33333	90	0.246686	0.555556	1.55556	0.288889	0.166667	Blubber	Cetacean	Phocoena phocoena	Harbour porpoise	2001-07-17	2001	Pegwell Bay, Sandwich Bay	Kent	East coast	England	F	119	juvenile	2001-07-18	1	20	119	67	19	16	20
SW2001/186	2001/03049	1.10981	14.0187	85.6	0.329345	2.92056	2.1028	1.28505	0.46729	Blubber	Cetacean	Phocoena phocoena	Harbour porpoise	2001-08-06	2001	Penrice Castle, Oxwich Bay	Swansea	West coast	Wales	M	149	adult	2001-08-07	5	42	149	79	12	10	11
SW2001/188	2001/03050	0.432961	3.21229	71.6	0.6866	2.23464	3.21229	0.796089	0.488827	Blubber	Cetacean	Phocoena phocoena	Harbour porpoise	2001-08-08	2001	north beach, Heacham, The Wash	Norfolk	East coast	England	F	98	juvenile	2001-08-13	0	10	98	50	7	8	8
SW2001/193	2001/03051	1.59574	18.617	75.2	0.294795	1.30319	1.8617	0.731383	0.385638	Blubber	Cetacean	Phocoena phocoena	Harbour porpoise	2001-08-21	2001	Freshwater East	Pembrokeshire	West coast	Wales	M	147	adult	2001-08-30	10	45	147	88	14	11	12
SW2001/198	2001/03052	0.166667	2.44444	90	0.124464	0.322222	0.633333	0.311111	0.166667	Blubber	Cetacean	Phocoena phocoena	Harbour porpoise	2001-08-28	2001	Cei Bach, near Newquay	Ceredigion	West coast	Wales	F	82	neonate	2001-08-31	0	11	82	55	20	19	18
SW2001/203	2001/03053	0.425764	4.91266	91.6	0.253334	1.8559	1.41921	1.05895	0.251092	Blubber	Cetacean	Phocoena phocoena	Harbour porpoise	2001-09-03	2001	Llangranog	Ceredigion	West coast	Wales	M	113	juvenile	2001-09-04	3	24	113	75	16	17	16
SW2001/208	2002/02397	0.729665	8.13397	83.6	0.361094	1.91388	3.58852	4.1866	0.669856	Blubber	Cetacean	Phocoena phocoena	Harbour porpoise	2001-09-16	2001	the Leasowe end of Wallasey beach, Wirral	Wirral	West coast	England	F	120	juvenile	2001-09-17	1	26	120	68	9	10	10
SW2001/216	2002/02398	0.793478	7.17391	92	0.415285	1.95652	2.93478	0.782609	0.48913	Blubber	Cetacean	Phocoena phocoena	Harbour porpoise	2001-09-27	2001	offshore, ca half a mile sth of Hythe Sailing Club	Kent	East coast	England	M	106	juvenile	2001-09-28	NA	30	106	76	20	19	19
SW2001/218	2002/02399	0.704846	6.93833	90.8	0.420744	3.4141	2.86344	1.65198	1.0022	Blubber	Cetacean	Phocoena phocoena	Harbour porpoise	2001-09-27	2001	by-catch 5 miles south of Bridlington at 10m depth	East Riding of Yorkshire	East coast	England	F	144	adult	2001-09-28	6	47	144	94	18	16	19
SW2001/229	2002/02400	0.401786	3.68304	89.6	0.147331	0.669643	0.9375	0.200893	0.212054	Blubber	Cetacean	Phocoena phocoena	Harbour porpoise	2001-10-06	2001	Charmouth beach	Dorset	Channel	England	F	157	juvenile	2001-10-08	NA	49	157	94	17	18	18
SW2001/260	2002/02401	0.311111	2.66667	90	0.213353	1.33333	1.66667	0.488889	0.3	Blubber	Cetacean	Phocoena phocoena	Harbour porpoise	2001-11-23	2001	beach in front of Blue Anchor pub, Seasalter	Kent	East coast	England	M	130	subadult	2001-11-26	3	27	130	79	15	14	14
SW2001/262	2002/02402	0.224215	2.80269	89.2	0.248879	1.23318	1.23318	0.526906	0.336323	Blubber	Cetacean	Phocoena phocoena	Harbour porpoise	2001-11-28	2001	Harlech	Gwynedd	West coast	Wales	M	98	juvenile	2001-12-04	0	18	98	70	22	24	23
SW2001/282	2002/02403	0.48913	5.76087	92	0.360938	1.02174	1.52174	1.19565	0.413043	Blubber	Cetacean	Phocoena phocoena	Harbour porpoise	2001-12-29	2001	Aberarth	Ceredigion	West coast	Wales	F	113	juvenile	2002-01-07	0	18	113	67	15	17	15
SW2002/19	2002/02406	1.03015	9.04523	79.6	0.366564	1.63317	4.27136	0.904523	1.04271	Blubber	Cetacean	Phocoena phocoena	Harbour porpoise	2002-01-16	2002	just north of Southwold harbour, Southwold	Suffolk	East coast	England	M	142	adult	2002-01-18	7	40	142	83	13	13	15
SW2002/54	2002/02407	0.252294	1.94954	87.2	0.300407	1.37615	2.29358	0.538991	0.481651	Blubber	Cetacean	Phocoena phocoena	Harbour porpoise	2002-01-26	2002	Heacham beach	Norfolk	East coast	England	F	106	juvenile	2002-02-01	1	23	106	69	11	10	11
SW2002/103	2002/02408	1.07143	12.6728	86.8	0.255698	1.72811	2.30415	0.760369	0.391705	Blubber	Cetacean	Phocoena phocoena	Harbour porpoise	2002-02-21	2002	Minnis Bay, Margate	Kent	East coast	England	M	117	juvenile	2002-02-22	NA	30	117	79	19	21	21
SW2002/114	2002/02409	0.107609	1.19565	92	0.076155	0.532609	1.19565	0.902174	0.195652	Blubber	Cetacean	Phocoena phocoena	Harbour porpoise	2002-03-13	2002	Whitehaven	Cumbria	West coast	England	M	109	juvenile	2002-03-18	NA	28	109	81	25	26	24
SW2002/151	2002/02410	0.684783	10.8696	92	0.219633	2.06522	2.6087	1.41304	0.793478	Blubber	Cetacean	Phocoena phocoena	Harbour porpoise	2002-04-03	2002	Pwllheli	Gwynedd	West coast	Wales	M	137	adult	2002-04-12	NA	41	137	88	20	21	17
SW2002/179	2002/02411	0.108696	1.41304	92	0.132677	0.467391	0.532609	0.228261	0.119565	Blubber	Cetacean	Phocoena phocoena	Harbour porpoise	2002-04-28	2002	Tan-y-Bwlch, Aberystwyth	Ceredigion	West coast	Wales	F	135	subadult	2002-04-29	NA	41	135	90	22	24	22
SW2002/229	2002/02412	0.266667	3.66667	90	0.313353	1.22222	1.22222	0.655556	0.233333	Blubber	Cetacean	Phocoena phocoena	Harbour porpoise	2002-06-23	2002	Ynyslas	Ceredigion	West coast	Wales	M	124	juvenile	2002-06-26	NA	25	124	77	13	14	15
SW2002/250	2002/02413	0	0.280269	89.2	0.0235424	0.088565	0.224215	0.0795964	0.0504484	Blubber	Cetacean	Phocoena phocoena	Harbour porpoise	2002-07-09	2002	off Bridlington	East Riding of Yorkshire	East coast	England	F	152	adult	2002-07-10	NA	60	152	102	19	16	18
SW2002/262A	2002/02414	0.244444	2.11111	90	0.213353	0.844444	1.55556	0.511111	0.433333	Blubber	Cetacean	Phocoena phocoena	Harbour porpoise	2002-07-15	2002	off Bridlington	East Riding of Yorkshire	East coast	England	F	117	juvenile	2002-07-19	NA	29	117	78	20	20	19
SW2002/265	2002/02415	1.07317	8.65854	82	0.319315	4.02439	6.09756	1.70732	1.58537	Blubber	Cetacean	Phocoena phocoena	Harbour porpoise	2002-07-16	2002	off Bridlington	East Riding of Yorkshire	East coast	England	M	144	adult	2002-07-19	NA	47	144	89	9	9	10
SW2007/148A	2008/01714	0.816354	7.70362	86.9721	0.280492	0.142574	2.26739	1.9282	0.766913	Blubber	Cetacean	Phocoena phocoena	Harbour porpoise	2007-07-26	2007	off Bridlington	East Riding of Yorkshire	East coast	England	M	138	adult	2007-09-01	NA	39	138	83	13	11	18
SW2013/107	2014/16946	0.0885207	0.99717	85.7427	0.138697	0.0387205	0.941188	0.129457	0.0971511	Blubber	Cetacean	Phocoena phocoena	Harbour porpoise	2013-03-14	2013	Findhorn	Moray	Grampian	Scotland	M	132	adult	2013-03-14	NA	41	132	89	34	26	26
SW2013/322	2014/16941	0.246634	2.03741	83.9299	0.254834	0.0546885	1.42976	0.297868	0.176338	Blubber	Cetacean	Phocoena phocoena	Harbour porpoise	2013-06-09	2013	Pevensey	East Sussex	Channel	England	F	130	juvenile	2013-06-14	NA	30	130	77	16	16	19
SW2014/72	2015/27005	0.678429	5.57084	90.6507	0.161094	0.0700491	1.76502	2.11802	0.251515	Blubber	Cetacean	Phocoena phocoena	Harbour porpoise	2014-03-09	2014	Ardeil Bay, West Kilbride	North Ayrshire	Strathclyde	Scotland	M	140	adult	2014-05-07	NA	41	140	85	19	17	20
SW2014/406	2015/27015	0.102141	1.70043	87.0367	0.149306	0.0301023	0.847919	0.158554	0.0475662	Blubber	Cetacean	Phocoena phocoena	Harbour porpoise	2014-10-27	2014	Stoer beach, Clacktoll	Highland	Highland	Scotland	M	154	adult	2014-10-31	NA	59.5	154	111	22	21	22
SW2016/620	2019/236650	0.322651	3.11169	87.0909	0.276668	0.0654489	1.48121	0.892171	0.200939	Blubber	Cetacean	Phocoena phocoena	Harbour porpoise	2016-12-12	2016	Troon	South Ayrshire	Strathclyde	Scotland	F	153	adult	2016-12-15	NA	40.5	153	82	12	11	13
SS2016/431	2019/236684	0.00555309	1.12172	90.04	0.00779506	0.0119947	0.358729	0.0145491	0.0267659	Blubber	Seal	Phoca vitulina	Common seal	2016-11-26	2016	Lossiemouth	Moray	Grampian	Scotland	M	173	adult	2016-12-01	NA	83	173	105	NA	NA	36
SS2017/200	2019/236680	0.00560992	3.70375	82.8889	0.00785189	0.0188204	1.08941	0.0178552	0.11618	Blubber	Seal	Phoca vitulina	Common seal	2017-08-09	2017	Eden Estuary	Fife	Fife	Scotland	M	178	adult	2018-05-01	NA	76	178	112	NA	NA	21
SS2017/532	2019/236681	0.00544213	2.75033	85.4444	0.0076841	0.0119376	0.525488	0.0138101	0.0340572	Blubber	Seal	Phoca vitulina	Common seal	2017-03-03	2017	Dunvegan Skye	Highland	Highland	Scotland	M	172	adult	43125	NA	86	172	105	NA	NA	34
SS2018/8	2019/236727	0.00642343	0.436793	77.84	0.0086654	0.0146454	0.272354	0.0182425	0.0272354	Blubber	Seal	Phoca vitulina	Common seal	2018-01-02	2018	Reiff	Highland	Highland	Scotland	M	180	adult	43109	NA	90.5	180	114	NA	NA	29
SS2018/250	2019/236682	0.00552596	2.21039	75.1	0.00776794	0.0171771	1.18109	0.0209055	0.100533	Blubber	Seal	Phoca vitulina	Common seal	2018-08-12	2018	Kylesku bridge	Highland	Highland	Scotland	M	169	adult	43326	NA	67.5	169	100	NA	NA	19
SS2018/304	2019/236683	0.00806649	1.06346	60.7451	0.0103085	0.0263396	0.846159	0.0217301	0.0671659	Blubber	Seal	Phoca vitulina	Common seal	2018-09-02	2018	St Ninnians	Shetland	Shetland	Scotland	M	177	adult	43353	NA	64.5	177	96	NA	NA	19
SS2013/119	2019/236675	0.0208492	4.576	73.8636	0.0236327	0.115212	2.42338	0.0584862	0.264	Blubber	Seal	Halichoerus grypus	Grey seal	2013-06-13	2013	Floating in sea off Crovie	Aberdeenshire	Grampian	Scotland	M	270	adult	2013-09-10	NA	180	270	240	NA	NA	30
SS2014/172	2019/236676	0.00503614	1.01753	87.3684	0.00727811	0.029759	0.468133	0.0125904	0.0345663	Blubber	Seal	Halichoerus grypus	Grey seal	2014-09-22	2014	Broughty Ferry, by castle	City of Dundee	Tayside	Scotland	M	292	adult	2014-10-17	NA	206	292	211	NA	NA	47
SS2018/182	2019/236679	0.00799745	7.45217	55.0175	0.0102394	0.0683418	4.45312	0.0269005	0.194483	Blubber	Seal	Halichoerus grypus	Grey seal	2018-06-26	2018	Melby	Shetland	Shetland	Scotland	M	230	adult	43283	NA	129	230	116	NA	NA	12
SW1998/104	SW1998/104	0.211268	1.97183	71	0.043087	0.132394	0.676056	0.126761	0.169014	Blubber	Cetacean	Delphinus delphis	Short-beaked common dolphin	1998-06-10	1998	Aberaeron south beach	Ceredigion	West coast	Wales	F	208	adult	1998-06-12	NA	85	208	106	14	9	10
SW2000/179	SW2000/179	0.1375	1.91667	48	0.152242	0.770833	0.604167	0.154167	0	Blubber	Cetacean	Grampus griseus	Risso's dolphin	2000-10-25	2000	Morfa Nefyn	Gwynedd	West coast	Wales	F	187	juvenile	2000-11-02	NA	99	187	112	24	21	22
SW2001/234	2002/02416	6.03448	40.9483	46.4	0.821207	2.58621	170.259	3.66379	3.87931	Blubber	Cetacean	Orcinus orca	Killer whale	2001-10-09	2001	on sandbar near Speke airport, Mersey Estuary	Liverpool	West coast	England	M	590	adult	2001-10-11	NA	NA	590	NA	40	45	35
SW2001/141	2001/03067	13.189	94.4882	50.8	0.297518	3.93701	212.598	1.49606	4.92126	Blubber	Cetacean	Tursiops truncatus	Bottlenose dolphin	2001-07-08	2001	on foreshore, Shadwell Dock, River Thames	Greater London	East coast	England	F	302	adult	2001-07-09	NA	390	302	196	25	20	26
SW2014/344	17/34448	3.14985	29.9083	32.7	0.237716	1.76758	25.1682	2.62385	0.409786	Blubber	Cetacean	Tursiops truncatus	Bottlenose dolphin	2014-09-14	2014	Pwllheli	Gwynedd	West coast	Wales	M	137	juvenile	2014-12-04	NA	27	137	68	11	12	12
SW2017/98	2019/236653	0.0745105	0.579021	87.9071	0.0770937	0.0171772	0.376534	0.083611	0.0473227	Blubber	Cetacean	Phocoena phocoena	Harbour porpoise	2017-02-19	2017	Soughall rocks	East Lothian	Lothian	Scotland	F	158	adult	2017-02-24	NA	39.5	158	79	10	9	11
SW2017/139	2019/236654	0.153705	1.12717	61.4815	0.264109	0.0569277	1.43295	0.213072	0.129958	Blubber	Cetacean	Phocoena phocoena	Harbour porpoise	2017-03-08	2017	Channerwick	Shetland	Shetland	Scotland	M	122	juvenile	2017-03-16	NA	25	122	75	16	15	19
SW2017/355	2019/236655	0.13043	1.16456	85.8696	0.373736	0.0692911	1.43241	0.241063	0.157215	Blubber	Cetacean	Phocoena phocoena	Harbour porpoise	2017-07-01	2017	Gardenstown	Aberdeenshire	Grampian	Scotland	F	116	juvenile	2017-07-04	NA	21	116	65	14	13	14
SW2017/535	2019/236656	0.0208381	0.208381	46.9333	0.0544437	0.019858	0.183878	0.0519886	0.0389915	Blubber	Cetacean	Phocoena phocoena	Harbour porpoise	2017-09-10	2017	Hopeman beach	Moray	Grampian	Scotland	F	155	adult	2017-10-14	NA	44.5	155	84	13	12	13
SW2017/655	2019/236658	0.00482122	0.0566494	91.2632	0.0136376	0.0100369	0.0591696	0.0181892	0.0101136	Blubber	Cetacean	Phocoena phocoena	Harbour porpoise	2017-11-06	2017	Shawbost, Lewis	Western Isles	Western Isles	Scotland	F	154	adult	2017-11-08	NA	58	154	99	23	19	22
SW2017/266	2019/236639	0.446895	3.89734	38.4878	1.44426	0.171743	6.67744	1.01591	0.636565	Blubber	Cetacean	Tursiops truncatus	Bottlenose dolphin	2017-05-11	2017	Avoch	Highland	Highland	Scotland	F	159	juvenile	2017-05-12	NA	47	159	88	12	11	12
SW2017/320	2019/236640	0.576763	5.57818	47.5065	1.42521	0.192816	6.42017	1.12195	0.719902	Blubber	Cetacean	Tursiops truncatus	Bottlenose dolphin	2017-06-11	2017	Buckie	Moray	Grampian	Scotland	M	212	juvenile	2017-06-12	NA	87.5	212	110	14	10	11
SW2017/753	2019/236641	0.0845544	0.857241	59.8431	0.251226	0.040272	0.962516	0.147887	0.0924083	Blubber	Cetacean	Tursiops truncatus	Bottlenose dolphin	2017-12-29	2017	Macduff	Aberdeenshire	Grampian	Scotland	M	149	juvenile	2018-01-03	NA	41	149	85	15	10	11
SW2017/462.1	2019/236673	0.26698	2.38375	73.4138	0.853581	0.102433	3.54157	0.529873	0.307844	Blubber	Cetacean	Lagenorhynchus albirostris	White-beaked dolphin	2017-08-11	2017	St. Mary's Holm.	Orkney	Orkney	Scotland	M	215	subadult	2017-08-16	NA	119	215	130	14	12	12
SW2017/647	2019/236674	0.808657	7.84697	83.4717	0.27419	0.125791	10.9618	0.401334	0.20486	Blubber	Cetacean	Lagenorhynchus albirostris	White-beaked dolphin	2017-10-30	2017	Buckie Harbour	Moray	Grampian	Scotland	M	264	adult	2017-11-03	NA	268	264	166	23	17	24
SW2008/94.5	SW2008/94.5	0.0670103	0.56701	77.6	0.0164172	0.0064433	0.131443	0.0231959	0.0451031	Blubber	Cetacean	Delphinus delphis	Short-beaked common dolphin	2008-06-09	2008	Porth Creek, River Percuil, near Falmouth	Cornwall	South-west	England	F	202	adult	2008-06-10	NA	102	202	123	18	15	18
SW2008/94.6	SW2008/94.6	0.941337	5.21146	73.3	0.131846	0.0395634	1.77353	0.229195	0.459754	Blubber	Cetacean	Delphinus delphis	Short-beaked common dolphin	2008-06-09	2008	Porth Creek, River Percuil, near Falmouth	Cornwall	South-west	England	M	194	juvenile	2008-06-11	NA	91	194	122	14	14	15
SW2008/94.7	SW2008/94.7	0.083958	0.689655	66.7	0.0247307	0.00749625	0.163418	0.0269865	0.0734633	Blubber	Cetacean	Delphinus delphis	Short-beaked common dolphin	2008-06-09	2008	Porth Creek, River Percuil, near Falmouth	Cornwall	South-west	England	F	212	adult	2008-06-11	NA	101	212	99	17	18	18
SW2008/94.8	SW2008/94.8	0.0994398	0.868347	71.4	0.0232504	0.0070028	0.19888	0.0266106	0.0742297	Blubber	Cetacean	Delphinus delphis	Short-beaked common dolphin	2008-06-09	2008	Porth Creek, River Percuil, near Falmouth	Cornwall	South-west	England	F	210	adult	2008-06-11	NA	110	210	123	16	15	15
SW2008/94.12	SW2008/94.12	0.115714	1.04286	70	0.0250991	0.00714286	0.23	0.0414286	0.0771429	Blubber	Cetacean	Delphinus delphis	Short-beaked common dolphin	2008-06-09	2008	Porth Creek, River Percuil, near Falmouth	Cornwall	South-west	England	F	200	adult	2008-06-09	NA	NA	200	122	20	14	17
SW2008/94.13	SW2008/94.13	0.117834	1.1465	62.8	0.024535	0.00796178	0.251592	0.0382166	0.0859873	Blubber	Cetacean	Delphinus delphis	Short-beaked common dolphin	2008-06-09	2008	Porth Creek, River Percuil, near Falmouth	Cornwall	South-west	England	F	207	adult	2008-06-10	NA	NA	207	122	16	15	15
SW2008/94.22	SW2008/94.22	0.711409	7.22148	74.5	0.12439	0.0389262	2.16107	0.242953	0.34094	Blubber	Cetacean	Delphinus delphis	Short-beaked common dolphin	2008-06-09	2008	Porth Creek, River Percuil, near Falmouth	Cornwall	South-west	England	F	179	adult	2008-06-10	NA	NA	179	100	15	16	18
SW2014/254	16/32052	7.77778	74.6914	16.2	1.58866	2.54938	336.42	7.16049	3.90123	Blubber	Cetacean	Orcinus orca	Killer whale	2014-07-28	2014	Baleshare, North Uist	Western Isles	Western Isles	Scotland	M	602	subadult	2014-07-30	NA	1900	602	340	52	34	35
SW2016/402	17/34450	0.0387863	0.654354	37.9	0.0668858	0.0154617	0.327177	0.134828	0.0353562	Blubber	Cetacean	Tursiops truncatus	Bottlenose dolphin	2016-08-05	2016	Ynyslas	Ceredigion	West coast	Wales	M	145	juvenile	2016-12-13	NA	37	145	81	19	17	15
SW1997/125B	2004/00015	0.159672	1.25456	87.68	0.0763752	0.0718522	1.71077	0.421989	0.296533	Blubber	Cetacean	Phocoena phocoena	Harbour porpoise	1997-07-24	1997	Unknown	Western Isles	Western Isles	Scotland	F	161	adult		8	58	161	98	16	15	15
SW2000/170	2001/03029	0	0.357143	89.6	0.034608	0.107143	0.279018	0.0892857	0	Blubber	Cetacean	Phocoena phocoena	Harbour porpoise	2000-10-21	2000	20 miles SE of Bridlington	East Riding of Yorkshire	East coast	England	F	152	adult	2000-10-24	NA	56	152	101	21	21	21
SW2003/355C	2005/05627	0.0608696	0.597826	92	0.0685463	0.0271739	0.206522	0.118478	0.051087	Blubber	Cetacean	Phocoena phocoena	Harbour porpoise	2003-10-04	2003	Llangranog	Ceredigion	West coast	Wales	M	110	juvenile	2003-10-17	NA	NA	110	73	17	23	20
SW2013/85	2014/16944	0.355583	4.15648	83.2435	0.421494	0.104272	3.47174	0.517758	0.312337	Blubber	Cetacean	Phocoena phocoena	Harbour porpoise	2013-02-19	2013	Kinlochbervie	Highland	Highland	Scotland	M	144	adult	2013-02-21	NA	36.5	144	80	15	13	14
SW2013/95	2014/16945	0.970982	9.01092	80.125	0.591321	0.0931045	3.73167	0.687675	0.299532	Blubber	Cetacean	Phocoena phocoena	Harbour porpoise	2013-03-02	2013	Aberdeen beach in front of ice rink/sports hall	City of Aberdeen	Grampian	Scotland	F	94	juvenile	2013-03-06	NA	12.5	94	58	10	8	10
SW2013/167	2014/16947	0.891891	7.77264	63.6849	0.595789	0.103949	5.65283	0.946849	0.416111	Blubber	Cetacean	Phocoena phocoena	Harbour porpoise	2013-03-27	2013	West Sands, St. Andrews	Fife	Fife	Scotland	F	94	juvenile	2013-05-21	NA	12	94	57	11	9	10
SW2013/176	2014/16948	0.100459	0.657068	86.9012	0.254252	0.0304944	0.993082	0.169158	0.10932	Blubber	Cetacean	Phocoena phocoena	Harbour porpoise	2013-04-10	2013	Cromarty beach.	Highland	Highland	Scotland	F	118	juvenile	2013-04-15	NA	26	118	76	20	20	23
SW2013/376	2014/16949	0.157619	2.10159	78.0362	0.0907906	0.0275513	1.51212	0.329334	0.21144	Blubber	Cetacean	Phocoena phocoena	Harbour porpoise	2013-07-07	2013	Balmedie beach next to Trump Golf course.	Aberdeenshire	Grampian	Scotland	F	159	adult	2013-07-09	NA	56.5	159	103	17	15	15
SW2013/491	2014/16950	0.0213287	0.240846	83.4558	0.061435	0.0178538	0.225269	0.0413392	0.0382238	Blubber	Cetacean	Phocoena phocoena	Harbour porpoise	2013-09-29	2013	Dornoch	Highland	Highland	Scotland	F	154	adult	2013-10-04	NA	55	154	101	29	27	20
SW2014/88	2015/27006	0.0511637	0.223687	80.9168	0.421191	0.446137	1.17652	0.265705	0.114068	Blubber	Cetacean	Phocoena phocoena	Harbour porpoise	2014-03-22	2014	Girvan, near harbour	South Ayreshire	Strathclyde	Scotland	F	102	juvenile	2014-05-06	NA	16	102	58	12	9	9
SW2014/177	2015/27009	0.293801	2.68587	91.2182	0.0376516	0.0189655	0.793701	0.61172	0.0766294	Blubber	Cetacean	Phocoena phocoena	Harbour porpoise	2014-06-04	2014	Dumbarton Castle	West Dunbartonshire	Strathclyde	Scotland	F	144	adult	2014-06-06	NA	58.5	144	105	15	18	18
SW2014/194	2015/27010	0.173284	1.10736	84.2548	0.0584999	0.0148359	0.66109	0.250431	0.039879	Blubber	Cetacean	Phocoena phocoena	Harbour porpoise	2014-06-24	2014	Ayr	South Ayrshire	Strathclyde	Scotland	F	165	adult	2014-08-25	NA	58	165	104	12	9	9
SW2015/145	16/32057	0.0646384	0.665752	82.6134	0.158391	0.0298983	0.587072	0.125888	0.0522918	Blubber	Cetacean	Phocoena phocoena	Harbour porpoise	2015-05-07	2015	Port Henderson, Gairloch.	Highland	Highland	Scotland	F	122	juvenile	2015-05-11	NA	29	122	84	24	23	21
SW2015/272	16/32058	1.18866	12.8307	82.6143	0.407741	0.19125	4.86599	1.00709	0.418814	Blubber	Cetacean	Phocoena phocoena	Harbour porpoise	2015-08-01	2015	Fraserburgh.	Aberdeenshire	Grampian	Scotland	M	140	adult	2015-08-04	NA	49	140	94	12	11	14
SW2015/371	16/32059	0.121559	0.868964	83.0875	0.139447	0.0255153	0.553633	0.339401	0.0529562	Blubber	Cetacean	Phocoena phocoena	Harbour porpoise	2015-10-21	2015	West Kilbride Golf Course	North Ayrshire	Strathclyde	Scotland	M	112	juvenile	2015-12-09	NA	23	112	75	24	24	23
SW2015/388	16/32060	0.094617	0.776732	59.6087	0.186779	0.0432822	0.942815	0.153501	0.0788475	Blubber	Cetacean	Phocoena phocoena	Harbour porpoise	2015-11-13	2015	Near Whiteness.	Shetland	Shetland	Scotland	M	149	adult	2015-11-20	NA	45.5	149	88	22	22	23
SW2015/404	16/32061	0.0464986	0.340885	63.6579	0.20803	0.0391154	0.49012	0.0983382	0.0428855	Blubber	Cetacean	Phocoena phocoena	Harbour porpoise	2015-11-25	2015	White Ness	Shetland	Shetland	Scotland	F	120	juvenile	2015-12-01	NA	26	120	77	26	22	26
SW2017/37	2019/236652	0.421164	4.35242	85.24	0.157099	0.0492726	1.66588	1.30221	0.202956	Blubber	Cetacean	Phocoena phocoena	Harbour porpoise	2017-01-19	2017	Dunure	South Ayrshire	Strathclyde	Scotland	M	140	adult	2017-03-24	NA	45.5	140	94	20	17	18
SW2017/616	2019/236657	0.0059078	0.100191	82.9412	0.0198448	0.0130213	0.0945248	0.0350851	0.0226667	Blubber	Cetacean	Phocoena phocoena	Harbour porpoise	2017-10-10	2017	Big Sand, nr Gairloch	Highland	Highland	Scotland	F	150	adult	2017-10-12	NA	60	150	106	18	17	14
SW2017/722	2019/236659	1.47857	20.7542	73.72	1.42655	1.95334	27.6723	2.34672	1.17472	Blubber	Cetacean	Orcinus orca	Killer whale	2017-12-13	2017	Hamnavoe	Shetland	Shetland	Scotland	M	335	juvenile	2017-12-20	NA	NA	335	215	49	40	45
SW2017/171	2019/236664	0.0716297	0.511234	70.2222	0.255723	0.0297627	1.49525	0.182278	0.163766	Blubber	Cetacean	Grampus griseus	Risso's dolphin	2017-03-22	2017	Baleshare, North Uist	Western Isles	Western Isles	Scotland	F	264	subadult	2017-03-23	NA	NA	264	135	28	24	25
SW2017/621	2019/236665	0.261976	2.87425	26.72	0.806883	0.066991	4.94012	0.490269	0.349551	Blubber	Cetacean	Grampus griseus	Risso's dolphin	2017-10-17	2017	near causeway between Benbecula and South Uist	Western Isles	Western Isles	Scotland	M	256	juvenile	2017-10-18	NA	NA	256	122	22	14	14
SW2012/354	16/32048	0.0474843	0.393082	31.8	0.147211	0.225157	0.650943	0.207862	0.0638365	Blubber	Cetacean	Tursiops truncatus	Bottlenose dolphin	2012-08-12	2012	Nairn Beach	Moray	Grampian	Scotland	F	130	neonate	2012-08-13	NA	17	130	72	14	10	8
SW2014/329	16/32053	0.304239	3.4414	40.1	0.553364	0.0900249	3.76559	0.516209	0.351621	Blubber	Cetacean	Tursiops truncatus	Bottlenose dolphin	2014-09-15	2014	Monifieth	Angus	Tayside	Scotland	M	239	subadult	2014-09-25	NA	142.5	239	135	22	18	20
SW2015/42	16/32056	0.344284	3.36351	63.0294	0.766964	0.0291927	3.79188	0.161829	0.0726645	Blubber	Cetacean	Phocoena phocoena	Harbour porpoise	2015-02-03	2015	Inverboyndie Beach, Aberdeenshire	Aberdeenshire	Grampian	Scotland	F	131	juvenile	2015-02-10	NA	NA	131	71	11	10	12
SW2017/173	2019/236651	0.0219076	0.295808	89.9231	0.144586	0.0212404	0.292472	0.0627203	0.0475962	Blubber	Cetacean	Phocoena phocoena	Harbour porpoise	2017-03-25	2017	Burghead	Moray	Grampian	Scotland	M	127	juvenile	2017-10-15	NA	32	127	82	20	19	21
SW2016/8	16/32055	21.7287	292.553	37.6	2.51554	88.0319	361.702	23.8032	5.37234	Blubber	Cetacean	Orcinus orca	Killer whale	2016-01-01	2016	Crossapol, Tiree.	Argyll and Bute	Strathclyde	Scotland	F	607	adult	2016-01-05	NA	NA	607	374	56	42	45
SW1993/12	1995/00078	0.622222	4.77778	90	0.00224197	NA	NA	NA	NA	Blubber	Cetacean	Phocoena phocoena	Harbour porpoise	1993-01-27	1993	Cambois	Northumberland	East coast	England	M	144	adult	1993-01-28	NA	51	144	96	30	25	22
SW1994/32	1995/00326	0.606742	6.29213	89	0.00224197	NA	NA	NA	NA	Blubber	Cetacean	Phocoena phocoena	Harbour porpoise	1994-03-04	1994	Westward Ho!	Devon	South-west	England	M	127	juvenile	1994-03-08	2	36	127	84	34	27	25
SW1994/53	1995/00328	0.0467391	0.478261	92	0.00224197	NA	NA	NA	NA	Blubber	Cetacean	Phocoena phocoena	Harbour porpoise	1994-04-10	1994	Morfa Dyffryn beach	Gwynedd	West coast	Wales	F	167	adult	1994-04-13	3	74	167	113	19	20	24
SW1994/68	1995/00334	0.115789	0.8	95	0.00224197	NA	NA	NA	NA	Blubber	Cetacean	Phocoena phocoena	Harbour porpoise	1994-04-28	1994	Gunfleet Sands, 6 miles off Walton pier	Essex	East coast	England	F	112	juvenile	1994-05-01	1	28	112	76	23	23	23
SW1994/108	1995/00940	4.19355	1.35484	31	0.00224197	NA	NA	NA	NA	Blubber	Cetacean	Phocoena phocoena	Harbour porpoise	1994-06-25	1994	between Berrow and Brean Down	Somerset	South-west	England	M	75	neonate	1994-06-28	0	7	75	44	8	8	9
SW1994/148	1995/01497	0.709302	6.39535	86	0.00224197	NA	NA	NA	NA	Blubber	Cetacean	Phocoena phocoena	Harbour porpoise	1994-09-01	1994	Between Sandsend and Whitby	North Yorkshire	East coast	England	M	130	juvenile	1994-10-26	2	31	130	79	18	19	20
SW1996/2	1996/03956	0.222222	1.7284	81	0.00224197	NA	NA	NA	NA	Blubber	Cetacean	Phocoena phocoena	Harbour porpoise	1996-01-03	1996	Robin Hood's Bay	North Yorkshire	East coast	England	M	140	adult	1996-01-05	5	44	140	94	18	18	19
SW1996/30	1996/03953	0.160494	1.16049	81	0.00224197	NA	NA	NA	NA	Blubber	Cetacean	Phocoena phocoena	Harbour porpoise	1996-01-26	1996	Blyth	Northumberland	East coast	England	M	117	juvenile	1996-02-05	2	27	117	73	20	20	20
SW1998/187	1999/01294	0.107059	0.823529	85	0.190477	0.435294	1.41176	0.317647	0.4	Blubber	Cetacean	Phocoena phocoena	Harbour porpoise	1998-11-03	1998	Salthouse	Norfolk	East coast	England	F	164	adult	1998-11-11	9	43	164	82	11	11	15
SW1999/17	1999/01299	0.26455	1.98413	75.6	0.557798	2.38095	2.24868	0.621693	0.568783	Blubber	Cetacean	Phocoena phocoena	Harbour porpoise	1999-01-28	1999	South Bay, Bridlington	East Riding of Yorkshire	East coast	England	F	101	juvenile	1999-02-02	0	16	101	65	12	12	11
SW1999/63	2000/03669	0.166667	1.44444	90	0.103353	0.333333	0.333333	0.188889	0	Blubber	Cetacean	Phocoena phocoena	Harbour porpoise	1999-03-29	1999	Pendine beach	Carmarthenshire	West coast	Wales	M	124	juvenile	1999-04-17	2	27	124	78	24	23	24
SW2000/16	2000/03672	0.155556	1.33333	90	0.124464	0.411111	0.6	0.2	0.2	Blubber	Cetacean	Phocoena phocoena	Harbour porpoise	2000-02-07	2000	Horton beach, Gower	Swansea	West coast	Wales	M	125	juvenile	2000-03-03	3	29	125	80	19	19	19
SW2000/27	2000/03674	0.488889	5.44444	90	0.624464	2.33333	1.88889	1.55556	0.488889	Blubber	Cetacean	Phocoena phocoena	Harbour porpoise	2000-02-20	2000	LLanon	Ceredigion	West coast	Wales	M	93	juvenile	2000-02-29	1	14	93	59	10	8	7
SW2000/53	2000/03539	0.110981	1.63551	85.6	0.107382	0.595794	0.560748	0.257009	0.100467	Blubber	Cetacean	Phocoena phocoena	Harbour porpoise	2000-03-15	2000	Fishguard	Pembrokeshire	West coast	Wales	F	115	juvenile	2000-03-24	3	25	115	75	20	22	20
SW2000/55	2000/03540	0.360577	3.125	83.2	0.146473	0.985577	1.16587	0.384615	0.216346	Blubber	Cetacean	Phocoena phocoena	Harbour porpoise	2000-03-19	2000	Lowestoft	Suffolk	East coast	England	F	134	juvenile	2000-03-21	3	42	134	90	26	25	22
SW2000/73	2000/03541	0.215311	2.27273	83.6	0.0680314	0.526316	0.741627	0.299043	0.227273	Blubber	Cetacean	Phocoena phocoena	Harbour porpoise	2000-04-02	2000	off Sizewell	Suffolk	East coast	England	F	152	adult	2000-04-07	8	65	152	106	23	25	22
SW2000/81	2000/03542	0.49763	3.90995	84.4	0.251057	2.25118	2.60664	1.16114	0.56872	Blubber	Cetacean	Phocoena phocoena	Harbour porpoise	2000-04-12	2000	Between Waxham and Horsey	Norfolk	East coast	England	F	150	adult	2000-04-13	8	40	150	83	18	18	19
SW2000/103	2000/03675	0.337209	3.60465	86	0.199916	1.39535	1.27907	1.16279	0.360465	Blubber	Cetacean	Phocoena phocoena	Harbour porpoise	2000-06-09	2000	Aberystwyth	Ceredigion	West coast	Wales	M	140	adult	2000-06-13	8	48	140	96	20	20	20
SW2000/131	2000/03676	0.423913	4.56522	92	0.382677	1.30435	2.17391	1.84783	0.608696	Blubber	Cetacean	Phocoena phocoena	Harbour porpoise	2000-07-11	2000	Rhos-on-Sea	Conwy	West coast	Wales	M	88	neonate	2000-07-13	0	10	88	52	12	10	13
SW2000/140	2000/03677	0.47191	0.393258	89	0.159545	2.58427	2.92135	1.46067	1.03371	Blubber	Cetacean	Phocoena phocoena	Harbour porpoise	2000-08-09	2000	North Sea off Bridlington, c.18 miles out	At sea	At sea	England	M	140	adult	2000-08-14	3	46	140	92	17	15	16
SW2014/323	2015/27014	0.328142	3.89321	89.9	0.340395	0.348165	1.35706	0.123471	0.120133	Blubber	Cetacean	Phocoena phocoena	Harbour porpoise	2014-09-10	2014	Torquay	Devon	South-west	England	F	110	juvenile	2014-09-12	NA	25.6	110	82	20	20	16
SW2014/510	2015/27018	0.132361	1.11804	75.4	0.161393	0.0176393	0.458886	0.053183	0.087931	Blubber	Cetacean	Phocoena phocoena	Harbour porpoise	2014-12-02	2014	Tolcarne beach	Cornwall	South-west	England	M	131	subadult	2015-02-20	NA	33.5	131	80	21	18	15
SS2015/316	2019/237789	0.0581749	81.3688	26.3	0.00756516	0.0760456	3.57414	0.021749	0.238783	Blubber	Seal	Phoca vitulina	Common seal	2015-12-14	2015	Viking Bay	Kent	East coast	England	M	NA			NA	NA	NA	NA	NA	NA	NA
SS2016/1	2019/237791	0.0488889	4.90278	72	0.00751975	0.0552778	4.30556	0.0483333	0.293056	Blubber	Seal	Phoca vitulina	Common seal	2016-01-01	2016	Marske-by-the-Sea	Redcar and Cleveland	East coast	England	M	NA			NA	NA	NA	NA	NA	NA	NA
SS2016/2	2019/237793	0.00536082	2.189	89.5385	0.00760279	0.0188746	0.414347	0.0123969	0.0350687	Blubber	Seal	Halichoerus grypus	Grey seal	2016-01-04	2016	Aside the slipway at Coopers Beach holiday park next to a harbour porpoise (SW2016/2)	Essex	East coast	England	F	NA			NA	NA	NA	NA	NA	NA	NA
SS2016/58	2019/237794	0.00559073	2.61748	78.7018	0.0078327	0.0176616	0.663263	0.0165181	0.0603544	Blubber	Seal	Halichoerus grypus	Grey seal	2016-01-18	2016	Sandbanks	Poole	Channel	England	M	NA			NA	NA	NA	NA	NA	NA	NA
SS2016/322	2019/237795	0.00513347	0.693018	97.4	0.00737544	0.013963	0.317248	0.0169405	0.0355236	Blubber	Seal	Halichoerus grypus	Grey seal	2016-01-15	2016	Blakeney Point- west of gap	Norfolk	East coast	England	F	NA			NA	NA	NA	NA	NA	NA	NA
SS2016/301	2019/237796	0.00663217	0.653742	73.8824	0.00887414	0.00663217	0.12547	0.016242	0.0207086	Blubber	Seal	Halichoerus grypus	Grey seal	2016-01-08	2016	near Dymchurch	Kent	East coast	England	M	NA			NA	NA	NA	NA	NA	NA	NA
SW2017/30	16/34444	3.73397	43.9103	62.4	1.00545	0.113942	58.0128	0.871795	0.421474	Blubber	Cetacean	Orcinus orca	Killer whale	2017-01-12	2017	Linga, uninhabited island near Walls.	Shetland	Shetland	Scotland	F	520	adult	2017-01-16	NA	NA	520	308	70	42	53
SS2015/317	2019/237788	0.0125331	1.79528	88.5658	0.029905	0.0274372	1.12346	0.0206626	0.0757629	Blubber	Seal	Phoca vitulina	Common seal	2015-12-11	2015	Broadstairs	Kent	East coast	England	F	NA			NA	NA	NA	NA	NA	NA	NA
SW2009/1	2012/00618/01	0.106667	0.826667	82.5	0.181636	0.0351515	0.621818	0.150303	0.132121	Blubber	Cetacean	Phocoena phocoena	Harbour porpoise	2009-01-05	2009	North of River Don mouth, Aberdeen	Grampian	Grampian	Scotland	M	118	subadult	2009-03-19	NA	20.5	118	72	14	16	16
SW2009/2	2012/00416/01	0.292509	2.96076	84.1	0.135417	0.0332937	0.724138	0.183115	0.181926	Blubber	Cetacean	Phocoena phocoena	Harbour porpoise	2009-01-07	2009	Brixham, St Mary's Bay	Devon	South-west	England	F	145	juvenile	2009-01-15	NA	53	145	97	23	20	20
SW2009/3	2012/00619/01	0.164862	2.50301	83.1	0.253746	0.0950662	2.15403	0.505415	0.45006	Blubber	Cetacean	Phocoena phocoena	Harbour porpoise	2009-01-07	2009	Aberdeen Beach	Grampian	Grampian	Scotland	M	135	adult	2009-03-18	NA	37	135	81	11	11	12
SW2009/19	2012/00417/01	1.78481	28.2278	79	0.202242	0.170886	3.68354	1.67089	0.750633	Blubber	Cetacean	Phocoena phocoena	Harbour porpoise	2009-01-20	2009	nr Chetney Marshes, R.Medway	Kent	East coast	England	M	151	adult	2009-01-22	NA	49.5	151	89	12	9	14
SW2009/69	2012/00620/01	0.04914	0.457002	81.4	0.0673525	0.02457	0.459459	0.0872236	0.0859951	Blubber	Cetacean	Phocoena phocoena	Harbour porpoise	2009-03-04	2009	Menie Links, Balmedie, Aberdeen.	Aberdeenshire	Grampian	Scotland	F	155	adult	2009-03-05	NA	38	155	85	19	15	15
SW2009/79	2012/00621/01	0.175097	1.50454	77.1	0.0865481	0.0272374	0.573281	0.287938	0.0830091	Blubber	Cetacean	Phocoena phocoena	Harbour porpoise	2009-03-10	2009	Cuthill Rocks, Prestonpans, Lothian	East Lothian	Lothian	Scotland	M	115	juvenile	2009-03-10	NA	26.2	115	74	26	29	29
SW2009/82	2012/00622/01	0.646707	5.50898	83.5	0.360326	0.134132	2.19162	0.906587	0.302994	Blubber	Cetacean	Phocoena phocoena	Harbour porpoise	2009-03-16	2009	Menie Links, Balmedie, Aberdeen, Grampian	Aberdeenshire	Grampian	Scotland	F	125	subadult	2009-03-17	NA	20.8	125	71	13	13	14
SW2009/84	2012/00623/01	0.163772	1.12035	80.6	0.192068	0.0645161	1.2531	0.292804	0.208437	Blubber	Cetacean	Phocoena phocoena	Harbour porpoise	2009-03-17	2009	Broad sands, North Berwick, Lothian	East Lothian	Lothian	Scotland	M	115	subadult	2009-03-20	NA	22	115	69	15	13	16
SW2009/93	2012/00624/01	0.462312	3.05276	79.6	0.326363	0.0640704	1.87186	0.775126	0.263819	Blubber	Cetacean	Phocoena phocoena	Harbour porpoise	2009-03-21	2009	Under Forth Rail Bridge, South Queensferry, Lothian	City of Edinburgh	Lothian	Scotland	M	107	juvenile	2009-03-23	NA	18	107	64	12	9	11
SW2009/97	2012/00418/01	0.247219	4.72188	80.9	0.136976	0.0828183	0.836836	0.660074	0.248455	Blubber	Cetacean	Phocoena phocoena	Harbour porpoise	2009-03-25	2009	Tywyn	Gwynedd	West coast	Wales	M	138	adult	2009-03-25	NA	46	138	94	22	23	21
SW2009/110	2012/00419/01	0.355952	3.94048	84	0.0760515	0.0321429	0.535714	0.220238	0.127381	Blubber	Cetacean	Phocoena phocoena	Harbour porpoise	2009-04-13	2009	Oxwich, Gower, Swansea.	Swansea	West coast	Wales	F	162	adult	2009-05-26	NA	60	162	97	23	26	24
SW2009/165	2012/00625/01	0.24	1.88	75	0.338242	0.1	1.90667	0.421333	0.308	Blubber	Cetacean	Phocoena phocoena	Harbour porpoise	2009-04-27	2009	Broughty Ferry beach, Dundee, Tayside	City of Dundee	Tayside	Scotland	M	111	juvenile	2009-10-08	NA	21	111	72	13	14	15
SW2009/173	2012/00626/01	0.0838396	0.572296	82.3	0.172351	0.0400972	0.681652	0.164034	0.131227	Blubber	Cetacean	Phocoena phocoena	Harbour porpoise	2009-06-04	2009	Spey Bay, Moray, Grampian	Moray	Grampian	Scotland	M	120	subadult	2009-06-08	NA	25.5	120	78	18	15	15
SW2009/174	2012/00627/01	0.0653753	0.68523	82.6	0.232266	0.0508475	0.693705	0.163438	0.134383	Blubber	Cetacean	Phocoena phocoena	Harbour porpoise	2009-06-04	2009	East Beach, Lossiemouth, Grampian	Moray	Grampian	Scotland	M	120	subadult	2009-06-08	NA	29.5	120	84	26	22	24
SW2009/198	2012/00628/01	0.0554785	0.464632	72.1	0.0216594	0.0249653	0.459085	0.105409	0.149792	Blubber	Cetacean	Phocoena phocoena	Harbour porpoise	2009-06-09	2009	East Beach, Nairn, Highland	Highland	Highland	Scotland	F	154	adult	2009-06-10	NA	60.5	154	110	18	17	20
SW2009/187	2012/00420/01	0.536802	4.86041	78.8	0.240821	0.0774112	1.24873	0.772843	0.241117	Blubber	Cetacean	Phocoena phocoena	Harbour porpoise	2009-06-17	2009	Pembrey Country Park	Carmarthenshire	West coast	Wales	M	128	subadult	2009-08-12	NA	29.5	128	76	19	19	19
SW2009/256	2012/00629/01	0.0142349	0.15777	84.3	0.0188493	0.0130486	0.102017	0.0284698	0.0332147	Blubber	Cetacean	Phocoena phocoena	Harbour porpoise	2009-07-31	2009	Dunnet Bay, Thurso, Highland	Highland	Highland	Scotland	F	160	adult	2009-08-05	NA	57	160	108	20	18	19
SW2009/297	2012/00421/01	2.25282	25.4068	79.9	0.167448	0.0625782	1.38924	0.516896	0.270338	Blubber	Cetacean	Phocoena phocoena	Harbour porpoise	2009-09-14	2009	Brixham	Devon	South-west	England	M	150.5	adult	2009-09-14	NA	52	150.5	103	18	15	18
SW2009/362	2012/00422/01	0.602959	11.2207	81.1	0.185966	0.150432	2.02219	1.63995	0.590629	Blubber	Cetacean	Phocoena phocoena	Harbour porpoise	2009-11-06	2009	Dinas Dinlle	Gwynedd	West coast	Wales	M	157	adult	2009-11-11	NA	49.9	157	87	14	12	12
SW2009/377	2012/00423/01	0.135615	1.2142	78.9	0.109973	0.0215463	0.468948	0.247148	0.143219	Blubber	Cetacean	Phocoena phocoena	Harbour porpoise	2009-11-23	2009	Broad Haven (North)	Pembrokeshire	West coast	Wales	M	114	juvenile	2009-11-23	NA	27.7	114	80	21	25	25
SW2009/391	2012/00424/01	0.385378	4.69641	80.7	0.157137	0.109046	2.54027	0.73482	0.567534	Blubber	Cetacean	Phocoena phocoena	Harbour porpoise	2009-11-30	2009	nr South Bents, Whitburn	Sunderland	East coast	England	M	149	adult	2009-12-08	NA	46.5	149	89	20	19	19
SW2009/421	2012/00425/01	1.16244	21.066	78.8	0.240821	0.293147	3.41371	2.03046	1.17005	Blubber	Cetacean	Phocoena phocoena	Harbour porpoise	2009-12-29	2009	Botany Bay (between Margate and Broadstairs)	Kent	East coast	England	M	142	adult	2010-01-12	NA	37.5	142	80	15	16	17
SW2009/422	2012/00630/01	0.119326	0.831388	77.1	0.00781914	0.0155642	0.278859	0.299611	0.079118	Blubber	Cetacean	Phocoena phocoena	Harbour porpoise	2009-12-16	2009	Whiting Bay, Isle of Arran	North Ayrshire	Strathclyde	Scotland	F	165	adult	2009-12-21	NA	65	165	101	21	20	22
SW1992/6	1995/00061	0.0404762	2.5	84	0.466528	3.92857	6.42857	1.30952	1.42857	Blubber	Cetacean	Phocoena phocoena	Harbour porpoise	1992-01-15	1992	Sutton-on-Sea, (nr Mablethorpe)	Lincolnshire	East coast	England	F	135	juvenile	1992-01-17	2	32	135	76	8	10	13
SW1992/142	1995/00063	1	7.14286	84	0.764147	6.78571	8.09524	3.09524	1.42857	Blubber	Cetacean	Phocoena phocoena	Harbour porpoise	1992-06-17	1992	Burnham Overy Staithe	Norfolk	East coast	England	M	121	juvenile	1992-06-17	2	21	121	70	19	19	19
SW1992/198	1995/00072	1.125	13.75	80	0.564742	8.375	9.5	6.25	3.125	Blubber	Cetacean	Phocoena phocoena	Harbour porpoise	1992-09-16	1992	Tresaith beach	Ceredigion	West coast	Wales	M	136	adult	1992-09-24	15	41	136	84	19	16	17
SW1993/31	1995/00193	0.888889	6.11111	90	0.213353	5.22222	10	2.77778	2.55556	Blubber	Cetacean	Phocoena phocoena	Harbour porpoise	1993-03-04	1993	Minsmere (nr Dunwich)	Suffolk	East coast	England	M	142	adult	1993-03-08	NA	45	142	94	25	25	25
SW1993/41	1995/00627	0.842697	7.75281	89	0.474152	3.59551	5.16854	3.82022	1.23596	Blubber	Cetacean	Phocoena phocoena	Harbour porpoise	1993-03-16	1993	Bodorgan Head, Anglesey	Anglesey	West coast	Wales	F	144		1993-04-21	NA	30	144	75	9	9	10
SW1993/122	1995/00195	0.0910112	0.94382	89	0.0235903	0.258427	3.48315	0.157303	0.157303	Blubber	Cetacean	Phocoena phocoena	Harbour porpoise	1993-10-16	1993	Tresaith beach	Ceredigion	West coast	Wales	F	156	adult	1993-10-16	12	50	156	94	10	10	10
SW1994/31	1995/00324	0.436364	4.54545	55	0.256787	0.618182	2.72727	0.563636	0.170909	Blubber	Cetacean	Phocoena phocoena	Harbour porpoise	1994-03-01	1994	Framilode (river Severn)	Gloucestershire	South-west	England	M	123	juvenile	1994-03-09	3	29	123	80	18	18	19
SW1994/44	1995/00926	0.955556	12.2222	90	0.224464	13.3333	12.2222	9.22222	4.55556	Blubber	Cetacean	Phocoena phocoena	Harbour porpoise	1994-03-31	1994	Borth	Ceredigion	West coast	Wales	M	139		1994-04-19	4	40	139	85	18	17	18
SW1994/145	1995/01495	0.516484	6.15385	91	0.507736	5.49451	3.51648	3.18681	0.0186813	Blubber	Cetacean	Phocoena phocoena	Harbour porpoise	1994-08-28	1994	Ynyslas	Ceredigion	West coast	Wales	M	92	juvenile	1994-10-27	0	15	92	62	21	22	24
SW1995/7	1996/03927	0.694118	7.76471	85	0.00224197	0	0	0	0	Blubber	Cetacean	Phocoena phocoena	Harbour porpoise	1995-01-24	1995	Aberaeron	Ceredigion	West coast	Wales	M	154	adult	1995-01-31	7	47	154	88	17	16	17
SW1996/46	1999/01285	1	13.1868	91	0.46378	4.3956	4.06593	1.64835	2.1978	Blubber	Cetacean	Phocoena phocoena	Harbour porpoise	1996-02-21	1996	Between Polzeath and Rock	Cornwall	South-west	England	M	146	adult	1996-03-23	NA	46	146	86	15	15	15
SW1996/67	2000/03652	0.336957	2.06522	92	0.393546	2.6087	2.93478	0.815217	0.586957	Blubber	Cetacean	Phocoena phocoena	Harbour porpoise	1996-03-27	1996	Sandhaven beach, South Shields	South Tyneside	East coast	England	M	120	juvenile	1996-04-01	1	29	120	79	26	23	23
SW1996/87	2000/03653	1.11919	10.0291	68.8	1.00515	5.6686	9.59302	1.88953	1.74419	Blubber	Cetacean	Phocoena phocoena	Harbour porpoise	1996-05-19	1996	Seal Sands, Tees Mouth, Billingham	Stockton-on-Tees	East coast	England	M	102	juvenile	1996-05-22	1	16	102	61	9	6	9
SW1996/101	1999/01287	0.488372	3.83721	86	0.409219	2.2093	1.86047	0.976744	0.813953	Blubber	Cetacean	Phocoena phocoena	Harbour porpoise	1996-06-12	1996	Manorbier beach	Pembrokeshire	West coast	Wales	M	125	juvenile	1996-06-27	2	25	125	74	4	1	3
SW1996/119	2000/03655	0.740291	5.70388	82.4	0.329912	1.57767	4.49029	3.51942	0.837379	Blubber	Cetacean	Phocoena phocoena	Harbour porpoise	1996-07-10	1996	off Parton	Cumbria	West coast	England	M	128	juvenile	1996-07-11	2	30	128	74	18	16	20
SW1996/150	1999/01289	1.49425	11.0345	87	0.864311	5.63218	7.58621	2.41379	1.72414	Blubber	Cetacean	Phocoena phocoena	Harbour porpoise	1996-09-22	1996	Sheringham	Norfolk	East coast	England	F	124	juvenile	1996-09-24	2	21	124	66	15	14	15
SW1996/160	1999/01290	0.0555556	0.444444	81	0.0466864	0.17284	0.234568	0.0987654	0.160494	Blubber	Cetacean	Phocoena phocoena	Harbour porpoise	1996-10-23	1996	Fishguard	Pembrokeshire	West coast	Wales	F	191	adult	1996-10-25	14	60	191	95	4	4	5
SW1996/111	2000/03654	0.170068	2.72109	58.8	0.308364	1.15646	0.935374	0.714286	0.221088	Blubber	Cetacean	Phocoena phocoena	Harbour porpoise	1996-06-30	1996	Ynyslas	Ceredigion	West coast	Wales	M	79	neonate	1996-10-29	0	8	79	43	10	10	11
SW1996/163	2000/03656	0.884279	17.4672	91.6	0.417089	4.14847	3.27511	2.40175	1.20087	Blubber	Cetacean	Phocoena phocoena	Harbour porpoise	1996-10-31	1996	Black Rock Sands (nr Morfa Bychan)	Gwynedd	West coast	Wales	M	159	adult	1996-11-05	6	41	159	82	15	17	15
SW1996/174	2000/03657	0.445652	5.32609	92	0.241372	0.836957	1.52174	0.684783	0.347826	Blubber	Cetacean	Phocoena phocoena	Harbour porpoise	1996-11-30	1996	Borth	Ceredigion	West coast	Wales	M	124	juvenile	1996-12-10	2	29	124	77	20	17	21
SW1997/1	2000/03658	1.05991	7.8341	86.8	0.336343	3.22581	5.87558	1.4977	1.15207	Blubber	Cetacean	Phocoena phocoena	Harbour porpoise	1997-01-06	1997	Spending beach, Great Yarmouth harbour	Norfolk	East coast	England	M	132	adult	1997-01-09	6	34	132	76	23	21	21
SW1997/2	2000/03659	0.411111	3.44444	90	0.124464	0.622222	0.922222	0.3	0.377778	Blubber	Cetacean	Phocoena phocoena	Harbour porpoise	1997-01-08	1997	Porthallow cove	Cornwall	South-west	England	M	151	juvenile	1997-01-09	2	49	151	95	21	18	20
SW1997/5	2000/03660	0.0919913	0.584416	92.4	0.132112	0.367965	0.38961	0.162338	0.25974	Blubber	Cetacean	Phocoena phocoena	Harbour porpoise	1997-01-10	1997	Portscatho	Cornwall	South-west	England	M	127	juvenile	1997-01-10	0	38	127	89	25	24	30
SW1997/21A	1999/01291	0.829268	9.26829	82	0.672974	3.90244	4.14634	3.17073	0.817073	Blubber	Cetacean	Phocoena phocoena	Harbour porpoise	1997-01-22	1997	North of Ramsey	Isle of Man	Isle of Man	Isle of Man	F	119	juvenile	1997-02-11	0	24	119	72	9	9	9
SW1997/178	1999/01292	0.127907	1.06977	86	0.0348001	0.22093	0.453488	0.174419	0.174419	Blubber	Cetacean	Phocoena phocoena	Harbour porpoise	1997-12-05	1997	Whitley Bay beach	North Tyneside	East coast	England	F	156	adult	1997-12-09	NA	51	156	94	12	10	12
SW1998/1	2000/03661	0.334052	2.90948	92.8	0.174656	0.625	0.991379	0.344828	0.355603	Blubber	Cetacean	Phocoena phocoena	Harbour porpoise	1998-01-05	1998	nr Mawgan Porth	Cornwall	South-west	England	M	157	juvenile	1998-01-06	1	44	157	91	24	20	25
SW1998/16	2000/03662	0.234375	1.67411	89.6	0.113849	0.334821	0.658482	1.78571	0.279018	Blubber	Cetacean	Phocoena phocoena	Harbour porpoise	1998-01-23	1998	Porthpean, St. Austell	Cornwall	South-west	England	M	128	juvenile	1998-01-23	0	40	128	91	27	27	27
SW1998/21	2000/03663	0.230415	2.18894	86.8	0.12897	0.449309	0.449309	0.230415	0.115207	Blubber	Cetacean	Phocoena phocoena	Harbour porpoise	1998-02-08	1998	South beach, Tenby	Pembrokeshire	West coast	Wales	M	129	juvenile	1998-02-14	1	32	129	82	22	25	20
SW1998/53	1999/01293	0.133333	0.855556	90	0.18002	0.711111	0.833333	0.233333	0.244444	Blubber	Cetacean	Phocoena phocoena	Harbour porpoise	1998-03-19	1998	Bridlington harbour	East Riding of Yorkshire	East coast	England	M	117	juvenile	1998-03-24	0	28	117	75	27	25	27
SW1998/135	2000/03664	0.344444	0.388889	90	0.391131	1.66667	1.44444	0.777778	0.4	Blubber	Cetacean	Phocoena phocoena	Harbour porpoise	1998-07-18	1998	Borth	Ceredigion	West coast	Wales	M	76	neonate	1998-07-23	0	11	76	58	19	18	20
SW1998/149	2000/03665	0.525701	4.20561	85.6	0.259251	0.969626	1.75234	0.57243	0.806075	Blubber	Cetacean	Phocoena phocoena	Harbour porpoise	1998-08-05	1998	off Newlyn	Cornwall	South-west	England	M	145	adult	1998-08-05	4	45	145	92	15	14	18
SW1998/164	1999/03871	0.879828	10.0858	93.2	0.474345	4.18455	2.7897	3.21888	0.729614	Blubber	Cetacean	Phocoena phocoena	Harbour porpoise	1998-08-25	1998	LLanon	Ceredigion	West coast	Wales	M	142	adult	1998-09-08	5	34	142	76	9	9	12
SW1998/171	1999/03872	0.497573	4.12621	82.4	0.184281	0.667476	0.946602	0.279126	0.400485	Blubber	Cetacean	Phocoena phocoena	Harbour porpoise	1998-09-17	1998	Airey Point	Devon	South-west	England	M	77	neonate	1998-09-22	0	8	77	51	13	16	16
SW1998/170	2000/03666	1.31004	12.0087	91.6	0.384338	1.74672	3.16594	0.960699	0.796943	Blubber	Cetacean	Phocoena phocoena	Harbour porpoise	1998-09-17	1998	Swansea beach	Swansea	West coast	Wales	M	143	adult	1998-09-26	4	37	143	83	10	8	8
SW1998/174	2000/03667	1.56951	19.0583	89.2	0.360986	4.4843	6.16592	3.58744	2.01794	Blubber	Cetacean	Phocoena phocoena	Harbour porpoise	1998-09-28	1998	Cat Rock, Newport Bay	Pembrokeshire	West coast	Wales	M	147	adult	1998-10-08	7	49	147	95	15	16	17
SW1998/191	1999/01295	0.055814	0.55814	86	0.024335	0.0918605	0.186047	0.094186	0.077907	Blubber	Cetacean	Phocoena phocoena	Harbour porpoise	1998-11-09	1998	Aberystwyth	Ceredigion	West coast	Wales	F	157	adult	1998-11-17	6	43	157	80	10	10	10
SW1998/198	1999/01296	0.123596	1.57303	89	0.125837	0.539326	0.617978	0.235955	0.134831	Blubber	Cetacean	Phocoena phocoena	Harbour porpoise	1998-11-27	1998	Ynyslas	Ceredigion	West coast	Wales	F	123	juvenile	1998-12-07	2	24	123	68	18	19	18
SW1998/208	1999/01297	0.15	1.0125	80	0.189742	0.9	1.2125	0.3875	0.2625	Blubber	Cetacean	Phocoena phocoena	Harbour porpoise	1998-12-16	1998	Seaton Sluice	Northumberland	East coast	England	M	117	juvenile	1998-12-21	2	28	117	77	19	22	22
SW1999/10	1999/01298	0.0412946	0.256696	89.6	0.0234473	0.122768	0.234375	0.0758929	0.0703125	Blubber	Cetacean	Phocoena phocoena	Harbour porpoise	1999-01-17	1999	Druridge Bay	Northumberland	East coast	England	F	148	adult	1999-01-21	NA	40	148	88	19	18	18
SW1999/26	1999/01300	0.751121	6.61435	89.2	0.349776	1.4574	1.34529	0.43722	0.358744	Blubber	Cetacean	Phocoena phocoena	Harbour porpoise	1999-02-13	1999	Hannafaore, Looe	Cornwall	South-west	England	M	124	juvenile	1999-02-17	0	30	124	78	17	16	14
SW1999/40	1999/01301	0.110987	0.952915	89.2	0.0526904	0.190583	0.403587	0.134529	0.0515695	Blubber	Cetacean	Phocoena phocoena	Harbour porpoise	1999-03-04	1999	near Westminster Bridge	Greater London	East coast	England	F	143	adult	1999-03-04	4	51	143	96	21	21	21
SW1999/48	1999/01302	0.156951	1.23318	89.2	0.11435	0.526906	0.975336	0.235426	0.168161	Blubber	Cetacean	Phocoena phocoena	Harbour porpoise	1999-03-12	1999	2 miles east of Sizewell Power Station	Suffolk	East coast	England	F	115	juvenile	1999-03-16	0	30	115	78	24	22	20
SW1999/60	2000/03668	0.104598	1.26437	87	0.117184	0.344828	0.45977	0.206897	0	Blubber	Cetacean	Phocoena phocoena	Harbour porpoise	1999-03-23	1999	Ynyslas	Ceredigion	West coast	Wales	M	114	juvenile	1999-04-17	1	29	114	83	23	25	25
SW1999/71	1999/01303	0.383598	3.7037	75.6	0.38584	0.939153	1.71958	0.753968	0.171958	Blubber	Cetacean	Phocoena phocoena	Harbour porpoise	1999-04-05	1999	North Ferriby	East Riding of Yorkshire	East coast	England	F	98	juvenile	1999-04-13	0	16	98	64	11	9	10
SW1999/74	1999/01304	0.178571	1.11607	89.6	0.258938	0.9375	1.33929	0.401786	0.189732	Blubber	Cetacean	Phocoena phocoena	Harbour porpoise	1999-04-10	1999	Church Lane, Theddlethorpe	Lincolnshire	East coast	England	F	118	juvenile	1999-04-15	1	24	118	70	16	14	15
SW1999/77	1999/01305	0.198238	1.87225	90.8	0.156427	0.814978	1.10132	0.495595	0.165198	Blubber	Cetacean	Phocoena phocoena	Harbour porpoise	1999-04-13	1999	0.5 miles off Minsmere Sluice	Suffolk	East coast	England	M	122	juvenile	1999-04-14	2	37	122	86	23	28	27
SW1999/96	1999/03842	0.117521	1.49573	93.6	0.151815	0.534188	0.705128	0.277778	0.0651709	Blubber	Cetacean	Phocoena phocoena	Harbour porpoise	1999-05-01	1999	Wallog	Ceredigion	West coast	Wales	F	111	juvenile	1999-05-06	0	23	111	76	21	25	22
SW1999/148	2000/03670	0.565217	5.21739	92	0.371807	2.5	2.6087	1.52174	0.619565	Blubber	Cetacean	Phocoena phocoena	Harbour porpoise	1999-07-29	1999	Bathside Bay, Harwich	Essex	East coast	England	M	87	neonate	1999-08-26	0	13	87	61	19	19	19
SW1999/172	2000/03671	0.526882	5.26882	93	0.292565	1.29032	2.04301	0.645161	0.752688	Blubber	Cetacean	Phocoena phocoena	Harbour porpoise	1999-09-17	1999	Jangye-ryn beach, nr Gunwalloe Church Cove	Cornwall	South-west	England	M	165	adult	1999-09-20	8	56	165	100	20	14	16
SW1999/174B	2000/03530	0.20362	2.26244	88.4	0.105183	0.441176	1.11991	1.13122	0.214932	Blubber	Cetacean	Phocoena phocoena	Harbour porpoise	1999-09-23	1999	Moreton, Wirral	Wirral	West coast	England	F	114	juvenile	1999-10-10	1	25	114	73	23	23	21
SW1999/189	2000/03531	0.200422	2.32068	94.8	0.181567	0.580169	0.780591	0.390295	0.200422	Blubber	Cetacean	Phocoena phocoena	Harbour porpoise	1999-10-26	1999	Penbryn	Ceredigion	West coast	Wales	F	116	juvenile	1999-11-06	1	24	116	76	18	15	15
SW1999/192	2000/03532	0.204327	3.00481	83.2	0.146473	0.540865	1.10577	0.408654	0.204327	Blubber	Cetacean	Phocoena phocoena	Harbour porpoise	1999-10-29	1999	Barmouth	Gwynedd	West coast	Wales	F	148	adult	1999-11-06	5	46	148	NA	12	14	12
SW1999/202	2000/03533	0.0884434	1.03774	84.8	0.101299	0.259434	0.53066	0.306604	0.165094	Blubber	Cetacean	Phocoena phocoena	Harbour porpoise	1999-12-05	1999	Pont LLyfni	Gwynedd	West coast	Wales	F	113	juvenile	1999-12-06	1	25	113	74	24	25	20
SW1999/208	2000/03534	0.227273	2.38636	88	0.0715602	0.272727	0.306818	0.170455	0.170455	Blubber	Cetacean	Phocoena phocoena	Harbour porpoise	1999-12-26	1999	Langland Bay, Gower	Swansea	West coast	Wales	F	125	juvenile	2000-01-05	1	33	125	82	29	28	26
SW2000/13	2000/03535	0.175439	1.42544	91.2	0.122856	0.274123	0.570175	0.164474	0.164474	Blubber	Cetacean	Phocoena phocoena	Harbour porpoise	2000-02-06	2000	Marazion	Cornwall	South-west	England	F	130	juvenile	2000-02-07	3	39	130	85	25	25	24
SW2000/20	2000/03673	3.67816	29.8851	87	1.12868	4.71264	8.27586	3.44828	2.64368	Blubber	Cetacean	Phocoena phocoena	Harbour porpoise	2000-02-13	2000	Salthouse, Widemouth Bay	Cornwall	South-west	England	M	128	juvenile	2000-02-14	3	22	128	72	8	6	10
SW2000/33	2000/03536	0.672515	4.67836	68.4	0.733236	0.336257	4.97076	1.30117	0.921053	Blubber	Cetacean	Phocoena phocoena	Harbour porpoise	2000-02-29	2000	River Blyth at Blyth	Northumberland	East coast	England	F	109	juvenile	2000-03-02	1	18	109	68	9	9	9
SW2000/37	2000/03537	0.351562	4.6875	76.8	0.314742	1.69271	1.43229	1.30208	0.494792	Blubber	Cetacean	Phocoena phocoena	Harbour porpoise	2000-03-03	2000	West Dale beach	Pembrokeshire	West coast	Wales	F	140	juvenile	2000-03-07	3	32	140	77	9	9	11
SW2000/50	2000/03538	0.502451	5.51471	81.6	0.173811	0.122549	1.59314	0.588235	0.404412	Blubber	Cetacean	Phocoena phocoena	Harbour porpoise	2000-03-14	2000	East of Battersea Bridge (south bank of Thames)	Greater London	East coast	England	F	148	adult	2000-03-15	6	49	148	87	22	22	20
SW2000/144	2000/03678	0.420455	0.454545	88	0.286333	1.81818	2.04545	0.784091	0.397727	Blubber	Cetacean	Phocoena phocoena	Harbour porpoise	2000-08-25	2000	North Sea off Bridlington	East Riding of Yorkshire	East coast	England	M	136	adult	2000-08-31	5	41	136	85	20	18	18
SW2010/1	2013/00938/01	0.0195402	0.148276	87	0.0193684	0.00632184	0.12069	0.0322989	0.0272414	Blubber	Cetacean	Phocoena phocoena	Harbour porpoise	2010-01-02	2010	Bridlington	East Riding of Yorkshire	East coast	England	F	157	adult	2010-01-08	NA	46	157	85	17	15	17
SW2010/51	2013/01093/01	0.174746	1.18377	88.7	0.18939	0.0523112	1.20631	0.286359	0.129651	Blubber	Cetacean	Phocoena phocoena	Harbour porpoise	2010-02-03	2010	West Sands, St Andrews	Fife	Fife	Scotland	F	122	subadult	2010-06-24	NA	20	122	65	13	12	14
SW2010/42	2013/01715/01	0.114253	1.17034	86.3	0.0226359	0.0118192	0.716107	0.152955	0.123986	Blubber	Cetacean	Phocoena phocoena	Harbour porpoise	2010-02-11	2010	Cart Gap beach, Eccles on Sea	Norfolk	East coast	England	F	162	adult	2010-02-16	NA	48	162	85	17	16	16.5
SW2010/62	2013/00940/01	0.265625	2.8125	89.6	0.108046	0.0737723	1.85268	0.571429	0.258929	Blubber	Cetacean	Phocoena phocoena	Harbour porpoise	2010-02-20	2010	Hemsby Gap	Norfolk	East coast	England	M	137	adult	2010-03-02	NA	48.5	137	91	21	24	25
SW2010/63	2013/00941/01	0.23622	2.58718	88.9	0.166471	0.023847	0.686164	0.142857	0.348706	Blubber	Cetacean	Phocoena phocoena	Harbour porpoise	2010-02-26	2010	Porth Beach, Newquay	Cornwall	South-west	England	M	121	subadult	2010-03-01	NA	32.5	121	84.5	25	22	24
SW2010/64	2013/00942/01	0.0882688	0.611617	87.8	0.113518	0.0291572	0.592255	0.167426	0.0943052	Blubber	Cetacean	Phocoena phocoena	Harbour porpoise	2010-02-27	2010	Blyth beach	Northumberland	East coast	England	F	120	juvenile	2010-04-12	NA	30.6	120	80	25	25	21
SW2010/220	2013/01095/01	0.481818	2.78409	88	0.0780374	0.0432955	1.71591	1.34091	0.172727	Blubber	Cetacean	Phocoena phocoena	Harbour porpoise	2010-07-13	2010	Sandbank, Dunoon, Argyll & Bute	Argyll and Bute	Strathclyde	Scotland	F	88	neonate	2010-07-16	NA	14.7	88	65	18	18	17
SW2010/228	2013/00944/01	0.0438596	0.54269	85.5	0.0270373	0.00584795	0.14152	0.0809357	0.0364912	Blubber	Cetacean	Phocoena phocoena	Harbour porpoise	2010-07-29	2010	Ynyslas	Ceredigion	West coast	Wales	F	153	adult	2010-08-19	NA	53	153	98	11	10	12
SW2010/272	2013/00946/01	0.244392	3.23495	84.7	0.208854	0.0510035	1.01299	0.805195	0.141677	Blubber	Cetacean	Phocoena phocoena	Harbour porpoise	2010-08-30	2010	New Quay	Ceredigion	West coast	Wales	F	145	adult	2010-11-24	NA	46	145	87	17	14	14
SW2010/274	2013/00947/01	0.381081	4.33784	74	0.481972	0.0801351	1.89189	1.34324	0.344595	Blubber	Cetacean	Phocoena phocoena	Harbour porpoise	2010-08-31	2010	Ynys Lochtyn	Ceredigion	West coast	Wales	M	87	neonate	2011-01-25	NA	8.2	87	49	12	13	13
SW2010/315	2013/00948/01	0.0211976	0.167665	83.5	0.0216432	0.0060479	0.124551	0.034012	0.0293413	Blubber	Cetacean	Phocoena phocoena	Harbour porpoise	2010-09-28	2010	Skinningrove beach	Redcar and Cleveland	East coast	England	F	145	adult	2010-10-11	NA	52.5	145	97	16	12	15
SW2010/338	2013/00949/01	1.20732	8.41463	73.8	0.83693	0.197832	5.74526	3.68564	0.826558	Blubber	Cetacean	Phocoena phocoena	Harbour porpoise	2010-10-15	2010	Anthorn, Wigton	Cumbria	West coast	England	M	95	juvenile	2010-10-27	NA	11	95	50	8	8	8
SW2010/342	2013/00950/01	0.128779	1.15342	89.3	0.125422	0.0178052	0.460246	0.0669653	0.227324	Blubber	Cetacean	Phocoena phocoena	Harbour porpoise	2010-10-19	2010	Sennen Cove	Cornwall	South-west	England	F	147	juvenile	2010-10-19	NA	41	147	84	26	20	22
SW2010/365	2013/01096/01	0.160815	1.30238	88.3	0.0333858	0.0178935	0.562854	0.485844	0.106682	Blubber	Cetacean	Phocoena phocoena	Harbour porpoise	2010-11-05	2010	Barassie beach, Troon	North Ayrshire	Strathclyde	Scotland	F	156	adult	2010-11-08	NA	54	156	92	16	14	14
SW2010/373	2013/00951/01	0.812997	6.23342	75.4	0.482348	0.172414	4.19098	1.03979	0.484085	Blubber	Cetacean	Phocoena phocoena	Harbour porpoise	2010-11-16	2010	North Sands beach, Hartlepool	Hartlepool	East coast	England	M	108	juvenile	2010-12-10	NA	15.1	108	60	8	7	8
SW2010/398	2013/01097/01	0.611819	9.37428	86.3	0.231674	0.318656	3.708	0.775203	0.520278	Blubber	Cetacean	Phocoena phocoena	Harbour porpoise	2010-12-09	2010	Findhorn	Moray	Grampian	Scotland	M	148	adult	2010-12-13	NA	38.5	148	79	17	14	16
SW2011/16	2013/01098/01	0.393103	2.56322	87	0.0725868	0.0505747	1.21839	0.963218	0.135632	Blubber	Cetacean	Phocoena phocoena	Harbour porpoise	2011-01-02	2011	Port Bannatyne, Rothesay, Isle of Bute	Argyll and Bute	Strathclyde	Scotland	F	160	adult	2011-01-06	NA	51	160	90	20	19	23
SW2011/11	2013/00952/01	0.449631	5.94595	81.4	0.330252	0.0992629	3.66093	0.400491	0.313268	Blubber	Cetacean	Phocoena phocoena	Harbour porpoise	2011-01-11	2011	Louisa Bay, Broadstairs	Kent	East coast	England	M	108	juvenile	2011-01-18	NA	21.5	108	74	11	9	10
SW2011/13	2013/00953/01	0.471132	4.89607	86.6	0.125799	0.0381062	1.20901	0.209007	0.140878	Blubber	Cetacean	Phocoena phocoena	Harbour porpoise	2011-01-13	2011	Leigh-on-Sea	Southend-on-Sea	East coast	England	M	141	adult	2011-01-24	NA	37	141	83	17	16	18
SW2011/24	2013/00954/01	0.509158	5.14042	81.9	0.201265	0.163614	2.55189	0.80464	0.335775	Blubber	Cetacean	Phocoena phocoena	Harbour porpoise	2011-01-21	2011	Palm Bay, Cliftonville, Margate	Kent	East coast	England	M	137	adult	2011-01-25	NA	40	137	85	18	19	20
SW2011/42	2013/00955/01	0.217687	2.08617	88.2	0.206324	0.0368481	0.621315	0.100907	0.219955	Blubber	Cetacean	Phocoena phocoena	Harbour porpoise	2011-02-01	2011	Tywyn	Gwynedd	West coast	Wales	M	120	juvenile	2012-02-29	NA	22.9	120	66	17	18	18
SW2011/61	2013/00956/01	0.111214	1.09595	86.5	0.11519	0.00578035	0.738728	0.128324	0.0765318	Blubber	Cetacean	Phocoena phocoena	Harbour porpoise	2011-02-12	2011	Hartlepool	Hartlepool	East coast	England	M	132	juvenile	2011-02-24	NA	35.5	132	83	27	23	23
SW2011/86	2013/01099/01	0.346466	4.35689	86.3	0.164467	0.094438	1.61066	0.334878	0.141367	Blubber	Cetacean	Phocoena phocoena	Harbour porpoise	2011-02-16	2011	Montrose, Montrose Bay	Angus	Tayside	Scotland	M	117	juvenile	2011-04-28	NA	29.9	117	85	30	23	23
SW2011/94	2013/01100/01	0.203917	1.8318	86.8	0.206159	0.12212	2.24654	0.451613	0.213134	Blubber	Cetacean	Phocoena phocoena	Harbour porpoise	2011-02-24	2011	Montrose Bay	Angus	Tayside	Scotland	M	122	subadult	2011-04-21	NA	25	122	75	22	25	23
SW2011/101	2013/00957/01	0.0878363	0.520468	85.5	0.23616	0.0673684	0.54269	0.14386	0.0895906	Blubber	Cetacean	Phocoena phocoena	Harbour porpoise	2011-03-05	2011	Sandwich bay	Kent	East coast	England	M	106	juvenile	2011-03-08	NA	16.5	106	60	13	11	11
SW2011/107	2013/00958/01	0.196532	1.53757	86.5	0.180277	0.0556069	1.12601	0.286705	0.137572	Blubber	Cetacean	Phocoena phocoena	Harbour porpoise	2011-03-11	2011	Kingsnorth Power station, on the Medway.	Kent	East coast	England	M	131	subadult	2011-11-01	NA	28	131	73	18	15	15
SW2011/136	2013/01101/01	0.0773823	1.2744	87.1	0.24564	0.0544202	1.14007	0.289323	0.101033	Blubber	Cetacean	Phocoena phocoena	Harbour porpoise	2011-03-20	2011	Head of Loch Sunart, Strontian	Highland	Highland	Scotland	F	162	adult	2011-03-28	NA	NA	162	93	17	16	15
SW2011/159	2013/01103/01	1.00705	14.9236	85.1	0.278388	0.237368	3.61927	1.24559	0.623972	Blubber	Cetacean	Phocoena phocoena	Harbour porpoise	2011-04-07	2011	Footdee,	City of Aberdeen	Grampian	Scotland	M	141	adult	2011-04-11	NA	41	141	85	18	17	18
SW2011/174	2013/01104/01	0.0349425	0.290805	87	0.0932765	0.0173563	0.314943	0.068046	0.0556322	Blubber	Cetacean	Phocoena phocoena	Harbour porpoise	2011-04-22	2011	Embo Pier, Dornoch	Highland	Highland	Scotland	M	116	juvenile	2011-04-26	NA	29	116	80	25	22	21
SW2011/169	2013/00959/01	0.325	2.3375	80	0.687242	0.105375	3.3125	0.69875	0.42375	Blubber	Cetacean	Phocoena phocoena	Harbour porpoise	2011-04-29	2011	Tankerton Bay	Kent	East coast	England	F	110	juvenile	2011-05-05	NA	18.4	110	63	10	9	7
SW2011/275	2013/01105/01	0.184332	1.447	65.1	0.243409	0.0597542	1.8126	0.334869	0.176651	Blubber	Cetacean	Phocoena phocoena	Harbour porpoise	2011-06-10	2011	St. Mary's, Holm	Orkney	Orkney	Scotland	M	152	adult	2011-06-14	NA	60	152	102	25	16	24
SW2011/240	2013/00960/01	0.677067	8.01872	64.1	0.556064	0.126365	3.43214	0.875195	0.332293	Blubber	Cetacean	Phocoena phocoena	Harbour porpoise	2011-07-03	2011	The Warren, Folkestone	Kent	East coast	England	M	76	neonate	2011-07-06	NA	7.1	76	43	10	8	8
SW2011/436	2013/00961/01	0.545991	6.93396	84.8	0.241629	0.0333726	2.11085	0.357311	0.805425	Blubber	Cetacean	Phocoena phocoena	Harbour porpoise	2011-09-25	2011	Praa Sands	Cornwall	South-west	England	M	140	subadult	2011-09-26	NA	35	140	79	16	15	16
SW2011/452	2013/00962/01	0.594286	11.7714	87.5	0.303956	0.0492571	2.86857	2.44571	0.390857	Blubber	Cetacean	Phocoena phocoena	Harbour porpoise	2011-10-10	2011	Aberavon Sands	Neath Port Talbot	West coast	Wales	M	143	adult	2011-10-10	NA	38	143	77	14	12	15
SW2011/515	2013/00963/01	0.910693	12.5734	85.1	0.284263	0.121034	3.53702	0.991774	0.415981	Blubber	Cetacean	Phocoena phocoena	Harbour porpoise	2011-11-13	2011	Hayling Island	Hampshire	Channel	England	M	140	adult	2011-11-17	NA	32	140	71	16	14	18
SW2012/11	2013/00964/01	0.133787	1.41723	88.2	0.149634	0.0165533	0.479592	0.0285714	0.0657596	Blubber	Cetacean	Phocoena phocoena	Harbour porpoise	2012-01-08	2012	Carne Beach	Cornwall	South-west	England	M	117	juvenile	2012-01-09	NA	33	117	86	19	21	22
SW2012/19	2013/00965/01	0.269053	2.92148	86.6	0.279378	0.0516166	1.32794	0.680139	0.155889	Blubber	Cetacean	Phocoena phocoena	Harbour porpoise	2012-01-17	2012	Wiseman's Bridge	Pembrokeshire	West coast	Wales	F	152	adult	2012-01-20	NA	43.4	152	88	14	11	15
SW2012/41	2013/00966/01	0.234763	1.80587	88.6	0.191858	0.0383747	1.89616	0.325056	0.142212	Blubber	Cetacean	Phocoena phocoena	Harbour porpoise	2012-02-05	2012	Folkestone	Kent	East coast	England	M	110	juvenile	2012-02-10	NA	22	110	72	19	20	20
SW2012/93	2013/00967/01	0.117034	0.660487	86.3	0.302358	0.0392816	0.974508	0.184241	0.104287	Blubber	Cetacean	Phocoena phocoena	Harbour porpoise	2012-03-07	2012	Overstrand	Norfolk	East coast	England	M	112	juvenile	2012-03-13	NA	19.8	112	62	8	9	9
SW2012/114	2013/00968/01	1.50229	17.6606	87.2	0.355453	0.0975917	2.69495	0.651376	0.287844	Blubber	Cetacean	Phocoena phocoena	Harbour porpoise	2012-03-20	2012	Brighton Beach	Brighton and Hove	Channel	England	F	158	adult	2012-04-17	NA	46.2	158	87	9	8	9
SW2012/131	2013/00969/01	0.311552	2.99883	85.7	0.279955	0.0886814	2.77713	0.495916	0.162194	Blubber	Cetacean	Phocoena phocoena	Harbour porpoise	2012-04-01	2012	Redcar	Redcar and Cleveland	East coast	England	M	119	juvenile	2012-04-04	NA	28.5	119	76	18	18	18
SW2012/137	2013/00970/01	0.507638	6.47474	85.1	0.217283	0.0766157	3.43126	3.302	0.365452	Blubber	Cetacean	Phocoena phocoena	Harbour porpoise	2012-04-05	2012	Ramsey Sound	Pembrokeshire	West coast	Wales	F	126	juvenile	2012-05-25	NA	34.6	126	82	15	13	13
SW2012/256	2013/01716/01	0.190413	1.69108	75.1	0.192655	0.0177097	0.406125	0.157124	0.0800266	Blubber	Cetacean	Phocoena phocoena	Harbour porpoise	2012-06-22	2012	Rhosilli	Swansea	West coast	Wales	F	76	neonate	2012-09-17	NA	11	76	49	14	14	14
SW2012/259	2013/00971/01	0.409249	5.2948	86.5	0.194149	0.0492486	0.775723	0.416185	0.146821	Blubber	Cetacean	Phocoena phocoena	Harbour porpoise	2012-06-24	2012	Pembrey	Carmarthenshire	West coast	Wales	M	153	adult	2012-09-06	NA	54	153	97	20	18	18
SW2012/358	2013/00973/01	0.504032	3.44086	74.4	0.642027	1.45161	2.74194	0.551075	0.318548	Blubber	Cetacean	Phocoena phocoena	Harbour porpoise	2012-08-06	2012	Brook beach	Isle of Wight	Channel	England	F	111	juvenile	2012-09-14	NA	16.6	111	56	4	4	4
SW2012/369	2013/00974/01	0.491369	6.24856	86.9	0.123071	0.0364787	1.24281	0.254315	0.407365	Blubber	Cetacean	Phocoena phocoena	Harbour porpoise	2012-09-05	2012	Paignton	Devon	South-west	England	F	178	adult	2012-09-07	NA	54.2	178	89	16	16	16
SW1990/20A	SW1990/20A	2.18182	14	55	0.329515	2.18182	7.81818	1.14545	2.18182	Blubber	Cetacean	Stenella coeruleoalba	Striped dolphin	1990-02-14	1990	Tan y Bwlch, Aberystwyth	Ceredigion	West coast	Wales	M	185		1990-02-15	2	65	185	NA	15	-9	NA
SW1990/78	SW1990/78	3.95349	21.9767	86	0.304568	2.2093	28.9535	2.32558	2.2093	Blubber	Cetacean	Delphinus delphis	Short-beaked common dolphin	1990-09-26	1990	Seaton Beach, Downderry (nr Looe)	Cornwall	South-west	England	M	220	adult	1990-09-27	18	90	220	114	NA	-9	20
SW1990/97	SW1990/97	4.05063	21.3924	79	0.812369	6.70886	21.7722	2.1519	6.70886	Blubber	Cetacean	Delphinus delphis	Short-beaked common dolphin	1990-11-16	1990	Porthmeor	Cornwall	South-west	England	M	132	juvenile	1990-11-17	1	27	132	71	13	14	15
SW1990/103	SW1990/103	2.5	14.75	80	0.202242	2.125	17.375	1.25	2.125	Blubber	Cetacean	Delphinus delphis	Short-beaked common dolphin	1990-11-24	1990	Eastbourne	East Sussex	Channel	England	F	167	juvenile	1990-11-28	3	54	167	96	15	12	14
SW1990/108	SW1990/108	1.42857	8.9011	91	0.211033	1.86813	12.0879	0.153846	1.86813	Blubber	Cetacean	Delphinus delphis	Short-beaked common dolphin	1990-12-07	1990	Gorran Haven Beach	Cornwall	South-west	England	M	212	adult	1990-12-09	14	78	212	98	20	19	21
SW1991/7	SW1991/7	0.16092	1.26437	87	0.0309776	1.72414	0.310345	0.931034	1.72414	Blubber	Cetacean	Delphinus delphis	Short-beaked common dolphin	1991-01-10	1991	Brighton (Banjo Groyne)	Brighton and Hove	Channel	England	F	226		1991-01-11	NA	127	226	122	20	18	20
SW1991/37	SW1991/37	1.66667	9.48718	78	0.361216	3.71795	4.87179	2.4359	3.71795	Blubber	Cetacean	Delphinus delphis	Short-beaked common dolphin	1991-04-11	1991	Aberavon Sands, Port Talbot	Neath Port Talbot	West coast	Wales	F	239	juvenile	1991-04-12	3	55	239	118	8	6	8
SW1991/137	SW1991/137	1.28947	6.31579	76	0.160137	1.11842	5.13158	1.05263	1.11842	Blubber	Cetacean	Delphinus delphis	Short-beaked common dolphin	1991-10-27	1991	Swanage	Dorset	Channel	England	F	205		1991-10-29	NA	81	205	100	13	12	17
SW1992/1	SW1992/1	4.02439	20.7317	82	0.0851688	2.19512	2.92683	2.68293	2.19512	Blubber	Cetacean	Delphinus delphis	Short-beaked common dolphin	1992-01-02	1992	Looe	Cornwall	South-west	England	F	191		1992-01-02	NA	82	191	108	18	17	16
SW1992/2	SW1992/2	1.75	9.875	80	0.110992	0.975	3.125	1.75	0.975	Blubber	Cetacean	Delphinus delphis	Short-beaked common dolphin	1992-01-07	1992	Longrock	Cornwall	South-west	England	M	205		1992-01-07	NA	NA	205	121	17	15	17
SW1992/3	SW1992/3	2.38095	13.0952	84	0.0891467	1.19048	3.09524	2.02381	1.19048	Blubber	Cetacean	Delphinus delphis	Short-beaked common dolphin	1992-01-08	1992	Porthleven	Cornwall	South-west	England	F	NA		1992-01-08	NA	55	-9	76	15	15	16
SW1992/4	SW1992/4	1.66667	10.119	84	0.0974801	0.916667	2.2619	1.30952	0.916667	Blubber	Cetacean	Delphinus delphis	Short-beaked common dolphin	1992-01-14	1992	Praa Sands, Penzance	Cornwall	South-west	England	M	195	juvenile	1992-01-15	3	94	195	119	19	15	19
SW1992/10	SW1992/10	1.63043	10	92	0.0652854	1.08696	1.52174	1.19565	1.08696	Blubber	Cetacean	Delphinus delphis	Short-beaked common dolphin	1992-02-02	1992	Penzance	Cornwall	South-west	England	F	183	juvenile	1992-02-02	3	66	183	106	13	16	14
SW1992/11	SW1992/11	0.772727	4.77273	88	0.0704238	0.613636	1.36364	0.681818	0.613636	Blubber	Cetacean	Delphinus delphis	Short-beaked common dolphin	1992-02-02	1992	Chapel Porth Beach (nr Porthtowan)	Cornwall	South-west	England	F	184	juvenile	1992-02-02	1	59	184	98	13	17	18
SW1992/12	SW1992/12	1.875	12.6562	64	0.00224197	0.6875	1.10938	0.890625	0.6875	Blubber	Cetacean	Delphinus delphis	Short-beaked common dolphin	1992-02-02	1992	Porthkerris (nr St Keverne)	Cornwall	South-west	England	M	220	adult	1992-02-03	NA	NA	220	130	25	17	27
SW1992/14(1)	SW1992/14(1)	0.877778	5.22222	90	0.0555753	0.5	0.8	0.544444	0.5	Blubber	Cetacean	Delphinus delphis	Short-beaked common dolphin	1992-02-07	1992	Castle Beach, Falmouth	Cornwall	South-west	England	F	NA	juvenile	1992-02-07	2	55	-9	100	17	17	10
SW1992/14(2)	SW1992/14(2)	0.554348	3.58696	92	0.0674594	0.619565	0.945652	0.619565	0.652174	Blubber	Cetacean	Delphinus delphis	Short-beaked common dolphin	1992-02-07	1992	Castle Beach, Falmouth	Cornwall	South-west	England	F	NA	juvenile	1992-02-10	2	61	-9	NA	16	14	10
SW1992/19(1)	SW1992/19(1)	0.690476	3.92857	84	0.0962896	0.595238	1.54762	0.714286	0.595238	Blubber	Cetacean	Delphinus delphis	Short-beaked common dolphin	1992-02-13	1992	Challaborough Beach, Bigbury	Devon	South-west	England	F	171		1992-02-15	NA	54	171	93	15	15	18
SW1992/19(2)	SW1992/19(2)	0.965116	5.5814	86	0.0720094	1.16279	1.27907	1.16279	1.16279	Blubber	Cetacean	Delphinus delphis	Short-beaked common dolphin	1992-02-13	1992	Challaborough Beach, Bigbury	Devon	South-west	England	F	NA	juvenile	1992-02-15	2	67	-9	NA	15	15	15
SW1992/16	SW1992/16	1.87231	14.3177	90.7968	0.244541	0.726898	10.7933	2.64326	1.65204	Blubber	Cetacean	Delphinus delphis	Short-beaked common dolphin	1992-02-12	1992	Porthleven	Cornwall	South-west	England	F	186		1992-02-13	NA	70	186	108	16	17	18
SW1992/20	SW1992/20	1.0224	7.54625	82.16	0.123956	0.170399	3.65141	0.803311	0.70594	Blubber	Cetacean	Delphinus delphis	Short-beaked common dolphin	1992-02-13	1992	Hope Cove, Kingsbridge	Devon	South-west	England	F	204		1992-02-15	NA	78	204	100	16	16	18
SW1993/2	SW1993/2	1.00354	6.95638	87.6892	0.139089	0.159655	3.30713	0.889505	0.775466	Blubber	Cetacean	Delphinus delphis	Short-beaked common dolphin	1993-01-08	1993	Polurrian Cove, Mullion	Cornwall	South-west	England	F	165	juvenile	1993-01-14	4	NA	165	100	19	18	19
SW1993/17	SW1993/17	0.107185	0.951418	83.0339	0.0299415	0.0337212	0.349255	0.144519	0.0939375	Blubber	Cetacean	Delphinus delphis	Short-beaked common dolphin	1993-02-09	1993	Porthkerris	Cornwall	South-west	England	F	208	adult	1993-02-10	16	NA	208	118	18	16	19
SW1993/21	SW1993/21	0.10314	0.818008	84.3513	0.0259523	0.029638	0.284524	0.118552	0.0687601	Blubber	Cetacean	Delphinus delphis	Short-beaked common dolphin	1993-02-12	1993	nr Portscatho	Cornwall	South-west	England	F	221	adult	1993-02-15	18	NA	221	129	21	18	22
SW1993/23	SW1993/23	0.0633069	0.527557	85.2988	0.0303784	0.0316534	0.187576	0.0785474	0.0515834	Blubber	Cetacean	Delphinus delphis	Short-beaked common dolphin	1993-02-16	1993	Creek St Stephen (nr Portscatho)	Cornwall	South-west	England	F	220	adult	1993-02-18	15	120	220	131	23	22	24
SW1993/43	SW1993/43	1.10035	7.15229	90.88	0.134284	0.176056	4.0713	1.10035	1.02333	Blubber	Cetacean	Delphinus delphis	Short-beaked common dolphin	1993-03-18	1993	Porthleven (Town Beach West)	Cornwall	South-west	England	F	195	juvenile	1993-03-18	7	NA	195	108	15	17	18
SW1994/16	SW1994/16	1.14664	8.0265	87.2112	0.128373	0.126131	6.4212	0.997579	0.882915	Blubber	Cetacean	Delphinus delphis	Short-beaked common dolphin	1994-02-07	1994	Bycatch 0.25 miles off Worthing beach	West Sussex	Channel	England	F	161	juvenile	1994-02-08	2	53	161	96	19	15	18
SW1994/23	SW1994/23	1.78811	12.2932	89.48	0.181053	0.245865	8.82879	2.01162	0.894055	Blubber	Cetacean	Delphinus delphis	Short-beaked common dolphin	1994-02-22	1994	Towan Beach (nr Portscatho)	Cornwall	South-west	England	F	209	adult	1994-02-23	9	80	209	107	18	16	19
SW1994/24	SW1994/24	0.503062	5.24934	91.44	0.275645	0.185914	2.29659	0.863955	0.404637	Blubber	Cetacean	Delphinus delphis	Short-beaked common dolphin	1994-02-22	1994	Towan Beach (nr Portscatho)	Cornwall	South-west	England	F	174	juvenile	1994-02-23	2	59	174	102	18	17	20
SW1994/25	SW1994/25	0.0980839	1.06068	87.68	0.0193496	0.0193887	0.273723	0.0786953	0.0843978	Blubber	Cetacean	Delphinus delphis	Short-beaked common dolphin	1994-02-23	1994	Spit beach, Par (on W side of harbour)	Cornwall	South-west	England	F	205	adult	1994-02-24	10	87	205	105	18	17	17
SW1994/57	SW1994/57	2.00117	17.6574	84.9501	0.178816	0.50618	12.9488	2.00117	1.17716	Blubber	Cetacean	Delphinus delphis	Short-beaked common dolphin	1994-04-23	1994	Swanpool Beach	Cornwall	South-west	England	F	200	adult	1994-04-23	15	88	200	111	18	16	17
SW1994/160	SW1994/160	1.32021	10.2016	83.32	0.458315	0.300048	4.32069	1.56025	0.984157	Blubber	Cetacean	Delphinus delphis	Short-beaked common dolphin	1994-09-20	1994	Newquay, between Great Western and Towan Beach	Cornwall	South-west	England	F	177	juvenile	1994-09-21	2	57	177	97	11	14	15
SW1996/5	SW1996/5	0.648148	4.51389	86.4	0.105251	0.103009	2.08333	0.451389	0.277778	Blubber	Cetacean	Delphinus delphis	Short-beaked common dolphin	1996-01-05	1996	Castle beach, Falmouth	Cornwall	South-west	England	F	175	juvenile	1996-01-08	NA	75	175	110	15	11	13
SW1996/16	SW1996/16	1.93611	14.5208	82.64	0.107518	0.133107	8.47047	0.834947	0.54453	Blubber	Cetacean	Delphinus delphis	Short-beaked common dolphin	1996-01-10	1996	Carlyon Bay, St Austell Bay	Cornwall	South-west	England	F	NA	adult	1996-01-11	NA	98	-9	123	19	15	18
SW1996/17	SW1996/17	0.0264217	0.402617	79.48	0.0223728	0.01384	0.109462	0.0603926	0.0503271	Blubber	Cetacean	Delphinus delphis	Short-beaked common dolphin	1996-01-11	1996	Trelissick, River Fal	Cornwall	South-west	England	F	200	adult	1996-01-12	NA	100	200	120	17	14	18
SW1997/13	SW1997/13	0.0489282	0.442684	85.84	0.0103967	0.0221342	0.128145	0.0605778	0.0582479	Blubber	Cetacean	Delphinus delphis	Short-beaked common dolphin	1997-01-16	1997	Coverack harbour	Cornwall	South-west	England	F	198	adult	1997-01-17	NA	96	198	119	16	15	18
SW1998/30	SW1998/30	1.02096	12.1543	82.2754	0.245328	0.218777	6.07715	1.58006	0.486172	Blubber	Cetacean	Delphinus delphis	Short-beaked common dolphin	1998-02-22	1998	Porthmeor beach, St. Ives	Cornwall	South-west	England	F	182		1998-02-23	NA	53	182	92	13	11	13
SW1998/47	SW1998/47	0.363043	2.81066	85.3892	0.154486	0.0796353	1.87377	0.550421	0.210799	Blubber	Cetacean	Delphinus delphis	Short-beaked common dolphin	1998-03-10	1998	Downderry	Cornwall	South-west	England	F	210		1998-03-12	NA	90	210	140	19	16	24
SW1998/146	SW1998/146	0.365675	3.29108	82.04	0.197269	0.0767918	1.58459	0.402243	0.158459	Blubber	Cetacean	Delphinus delphis	Short-beaked common dolphin	1998-08-04	1998	Ynyslas	Ceredigion	West coast	Wales	F	107	juvenile	1998-08-07	NA	12	107	55	10	10	13
SW2000/9	SW2000/9	1.3844	13.844	86.68	0.152219	0.13844	8.65251	0.807568	0.323027	Blubber	Cetacean	Delphinus delphis	Short-beaked common dolphin	2000-02-05	2000	Kennack Sands	Cornwall	South-west	England	F	196	adult	2000-02-07	NA	77	196	NA	18	18	19
SW2001/7	SW2001/7	0.552299	4.62128	88.72	0.261485	0.087917	2.47971	0.507214	0.247971	Blubber	Cetacean	Delphinus delphis	Short-beaked common dolphin	2001-01-06	2001	Rickham Cove, East Prawle	Devon	South-west	England	F	133	juvenile	2001-01-10	NA	30	133	73	14	14	15
SW2001/45	SW2001/45	0.480059	4.18513	81.24	0.094561	0.0541605	2.21566	0.344658	0.184638	Blubber	Cetacean	Delphinus delphis	Short-beaked common dolphin	2001-03-11	2001	South Milton Sands, Thurleston End	Devon	South-west	England	F	191	subadult	2001-03-13	NA	85	191	111	15	10	12
SW2001/48	SW2001/48	0.133043	1.33043	82.68	0.0167558	0.0253991	0.266086	0.0616836	0.0520077	Blubber	Cetacean	Delphinus delphis	Short-beaked common dolphin	2001-03-12	2001	Bantham	Devon	South-west	England	F	208	adult	2001-03-13	NA	91	208	114	17	15	16
SW2001/66	SW2001/66	0.62954	4.11622	82.6	0.18384	0.0786925	2.05811	0.823245	0.254237	Blubber	Cetacean	Delphinus delphis	Short-beaked common dolphin	2001-03-25	2001	Sandy Cove, Newlyn	Cornwall	South-west	England	F	212	adult	2001-03-28	NA	119	212	126	22	17	21
SW2002/25	SW2002/25	0.269631	2.56791	77.8842	0.0073778	0.0256791	0.719016	0.089877	0.0860251	Blubber	Cetacean	Delphinus delphis	Short-beaked common dolphin	2002-01-19	2002	Thurlestone Sands, Thurlestone	Devon	South-west	England	F	200	adult	2002-01-23	NA	NA	200	104	14	15	15
SW2002/174	SW2002/174	1.49552	9.97015	80.2395	0.17672	0.336493	4.23731	1.3709	0.51097	Blubber	Cetacean	Delphinus delphis	Short-beaked common dolphin	2002-04-22	2002	Fort Bovisand, Plymouth Sound	Devon	South-west	England	F	209	adult	2002-04-26	NA	95	209	113	16	15	15
SW2003/60	SW2003/60	0.450566	3.34706	77.68	0.120677	0.0708033	2.05973	0.360453	0.1931	Blubber	Cetacean	Delphinus delphis	Short-beaked common dolphin	2003-01-20	2003	Salcombe	Devon	South-west	England	F	193	subadult	2003-01-23	NA	87	193	110	17	14	16
SW2004/73	SW2004/73	0.162602	1.49051	73.8	0.0754127	0.0528455	0.542005	0.135501	0.105691	Blubber	Cetacean	Delphinus delphis	Short-beaked common dolphin	2004-02-06	2004	Worbarrow Bay	Dorset	Channel	England	F	192	adult	2004-02-13	NA	82	192	17	19	18	NA
SW2004/74	SW2004/74	0.151934	1.51934	72.4	0.0837337	0.0566298	0.566298	0.165746	0.116022	Blubber	Cetacean	Delphinus delphis	Short-beaked common dolphin	2004-02-06	2004	Worbarrow Bay	Dorset	Channel	England	F	201	adult	2004-02-13	NA	97	201	117	15	15	15
SW2004/115A	SW2004/115a	0.307798	2.27998	87.72	0.24164	0.0946192	1.03739	0.398997	0.148199	Blubber	Cetacean	Delphinus delphis	Short-beaked common dolphin	2004-03-21	2004	Yarmer beach, Thurlestone	Devon	South-west	England	F	141	juvenile	2004-03-30	NA	27	141	75	17	16	17
SW2004/123D	SW2004/123d	0.078256	0.642817	71.56	0.0232034	0.0265511	0.181666	0.0810509	0.0531023	Blubber	Cetacean	Delphinus delphis	Short-beaked common dolphin	2004-03-28	2004	Hope Cove	Devon	South-west	England	F	197	adult	2004-06-07	NA	94	197	16	16	18	NA
SW2004/123E	SW2004/123e	0.527002	3.92188	81.5936	0.137056	0.0649561	1.96094	0.416699	0.171582	Blubber	Cetacean	Delphinus delphis	Short-beaked common dolphin	2004-03-27	2004	Battisborough (S), nr Mothecombe	Devon	South-west	England	F	191	juvenile	2004-06-08	NA	81	191	111	17	16	17
SW2004/292	SW2004/292	0.515464	3.74883	85.36	0.213114	0.0948922	2.10872	0.738051	0.199157	Blubber	Cetacean	Delphinus delphis	Short-beaked common dolphin	2004-09-30	2004	Pendine	Carmarthenshire	West coast	Wales	F	195	juvenile	2004-10-05	NA	81	195	110	15	13	15
SW2005/36	SW2005/36	0.335249	2.87356	83.52	0.0118205	0.0419061	0.921935	0.117337	0.0981801	Blubber	Cetacean	Delphinus delphis	Short-beaked common dolphin	2005-02-22	2005	English Channel at 50¬¨‚àû00'N 04¬¨‚àû15'W	At sea	At sea	England	F	191	subadult	2005-06-30	NA	87	191	109	14	13	19
SW2005/289	SW2005/289	1.91939	15.515	62.52	0.242165	0.135956	9.27703	0.975688	0.447857	Blubber	Cetacean	Delphinus delphis	Short-beaked common dolphin	2005-12-12	2005	Porthleven	Cornwall	South-west	England	F	191		2005-12-12	NA	69	191	98	14	18	19
SW2005/295	SW2005/295	0.527492	4.45438	85.3094	0.101879	0.0679878	1.75831	0.269607	0.11722	Blubber	Cetacean	Delphinus delphis	Short-beaked common dolphin	2005-12-30	2005	Kennack Sands	Cornwall	South-west	England	F	200		2005-12-30	NA	68	200	112	22	15	18
SW2006/10	SW2006/10	0.298713	2.41268	87.04	0.209043	0.0574449	1.06847	0.298713	0.106847	Blubber	Cetacean	Delphinus delphis	Short-beaked common dolphin	2006-01-13	2006	Carne Beach	Cornwall	South-west	England	F	148	juvenile	2006-01-13	NA	35	148	85	16	14	17
SW2006/11	SW2006/11	0.0527996	0.442043	81.44	0.0194325	0.0208743	0.115422	0.0540275	0.0392927	Blubber	Cetacean	Delphinus delphis	Short-beaked common dolphin	2006-01-14	2006	Ready Money Cove	Cornwall	South-west	England	F	214	adult	2006-01-17	NA	117	214	130	18	15	19
SW2006/30A	SW2006/30a	0.394399	3.1552	88.7425	0.148733	0.0585965	1.23954	0.214103	0.135223	Blubber	Cetacean	Delphinus delphis	Short-beaked common dolphin	2006-01-15	2006	Talland Bay	Cornwall	South-west	England	F	170	juvenile	2006-01-18	NA	52	170	97	15	15	20
SW2006/33	SW2006/33	0.39518	4.82997	91.0978	0.133969	0.08672	1.9759	0.362248	0.175635	Blubber	Cetacean	Delphinus delphis	Short-beaked common dolphin	2006-01-16	2006	Devonport dockyard (HMS Scylla slipway)	City of Plymouth	South-west	England	F	220	adult	2006-01-17	NA	97	220	121	15	16	18
SW2006/58C	SW2006/58c	0.111779	1.02163	83.2	0.0755593	0.0288462	0.276442	0.0649038	0.0540865	Blubber	Cetacean	Delphinus delphis	Short-beaked common dolphin	2006-02-14	2006	Kynance Cove, Lizard peninsula	Cornwall	South-west	England	F	191		2006-02-16	NA	81	191	110	20	14	20
SW1998/90	SW1998/90	2.94118	16.1765	68	1.19342	7.5	25	2.64706	3.38235	Blubber	Cetacean	Lagenorhynchus acutus	Atlantic white-sided dolphin	1998-05-07	1998	South beach, Scarborough	North Yorkshire	East coast	England	F	162	juvenile	1998-05-09	NA	47	162	86	10	8	8
SW1999/201A	SW1999/201A	4.18552	40.724	88.4	0.273735	4.18552	47.5113	1.92308	1.69683	Blubber	Cetacean	Lagenorhynchus albirostris	White-beaked dolphin	1999-12-04	1999	West side of Spurn Head	East Riding of Yorkshire	East coast	England	F	247	adult	1999-12-08	NA	217	247	153	26	16	19
SW1990/70	SW1990/70	0.25	2.84091	88	0.138606	1.06818	1.36364	1.125	0.386364	Blubber	Cetacean	Grampus griseus	Risso's dolphin	1990-09-03	1990	Black Rock Sands, Morfa Bychan	Gwynedd	West coast	Wales	F	161		1990-09-12	NA	NA	161	NA	12	-9	NA
SW1999/31	SW1999/31	0.182331	2.81955	53.2	0.0341969	0.488722	0.93985	0.172932	0	Blubber	Cetacean	Grampus griseus	Risso's dolphin	1999-02-20	1999	below Wiggle Cliff, Whitsand Bay	Cornwall	South-west	England	F	305	adult	1999-02-23	NA	NA	305	NA	21	16	22
SW1995/54	1995/01215	1.22449	5.91837	49	1.51245	4.89796	36.7347	5.91837	7.34694	Blubber	Cetacean	Orcinus orca	Killer whale	1995-04-25	1995	Pegwell Bay, nr Ramsgate	Kent	East coast	England	F	NA	adult	1995-04-27	NA	NA	-9	NA	28	18	25
SW1999/197	2000/03711	0.15625	2.00893	89.6	0.136171	0.223214	1.33929	0.345982	0.200893	Blubber	Cetacean	Tursiops truncatus	Bottlenose dolphin	1999-11-15	1999	Winterstope Undercliff, Ramsgate	Kent	East coast	England	F	320	adult	1999-11-16	NA	407	320	182	33	29	30
SW2006/98	2007/00027	2.91545	29.1545	82.32	0.120075	0.13241	14.8567	0.544218	2.31293	Blubber	Cetacean	Tursiops truncatus	Bottlenose dolphin	2006-03-28	2006	Black Rock Sands	Gwynedd	West coast	Wales	M	251	juvenile	2006-03-29	NA	NA	251	157	35	21	30
SW2006/300	2006/06044	0.26329	3.1344	79.76	0.0699451	0.0501505	2.02733	0.155466	0.534102	Blubber	Cetacean	Tursiops truncatus	Bottlenose dolphin	2006-12-12	2006	Skinburness	Cumbria	West coast	England	F	260	juvenile	2006-12-14	NA	NA	260	166	25	11	19
SW2010/193	2013/01094/01	0.0635762	0.603753	90.6	0.113721	0.0300221	0.856512	0.112583	0.124724	Blubber	Cetacean	Phocoena phocoena	Harbour porpoise	2010-06-29	2010	Prestwick beach, Ayr	South Ayrshire	Strathclyde	Scotland	M	72	neonate	2011-08-08	0.1	7	72	48	10	10	12
SW2011/143	2013/01102/01	0.067833	0.420993	88.6	0.14784	0.0177201	0.507901	0.0827314	0.0248307	Blubber	Cetacean	Phocoena phocoena	Harbour porpoise	2011-03-31	2011	West side of North Berwick	East Lothian	Lothian	Scotland	M	116	juvenile	2011-04-01	NA	25	116	74	28	29	27
SW2012/6	2013/01106/01	0.124709	1.58508	85.8	0.17124	0.055711	1.08275	0.270396	0.212121	Blubber	Cetacean	Phocoena phocoena	Harbour porpoise	2012-01-04	2012	Kingston on Spey, Garmouth	Moray	Grampian	Scotland	M	141	adult	2012-01-12	NA	44	141	90	19	18	19
SW2012/176	2013/01109/01	0.103349	0.622402	86.6	0.308247	0.0685912	0.946882	0.203233	0.120092	Blubber	Cetacean	Phocoena phocoena	Harbour porpoise	2012-04-02	2012	Aberdeen Beach, Opposite Noble Amusements, Esplanade	City of Aberdeen	Grampian	Scotland	M	122	juvenile	2012-04-11	NA	24	122	72	14	11	16
SW2015/34	16/32054	25.8519	212.593	13.5	5.20965	22.8889	1133.33	59.8519	10.2222	Blubber	Cetacean	Orcinus orca	Killer whale	2015-01-27	2015	QinetiQ Missile Range, South Uist	Western Isles	Western Isles	Scotland	M	780			NA	NA	NA	NA	NA	NA	NA
SW2013/553	16/32050	0.592754	5.66667	69	0.187749	0.0511594	5.66667	0.521739	0.352174	Blubber	Cetacean	Tursiops truncatus	Bottlenose dolphin	2013-11-11	2013	Near Askernish South Uist.	Western Isles	Western Isles	Scotland	M	290			NA	NA	NA	NA	NA	NA	NA
SW2010/66	2013/00943/01	0.131073	1.10282	88.5	0.0781742	0.0318644	0.671186	0.178531	0.0902825	Blubber	Cetacean	Phocoena phocoena	Harbour porpoise	2010-03-03	2010	Brightlingsea	Essex	East coast	England	M	130	juvenile	2010-03-09	NA	26.3	130	72	25	28	25
SW2010/233	2013/00945/01	0.78098	12.8386	69.4	0.374	0.108934	5.12968	5.95101	0.902017	Blubber	Cetacean	Phocoena phocoena	Harbour porpoise	2010-08-01	2010	Morecambe beach	Lancashire	West coast	England	M	82	neonate	2010-08-17	NA	8.5	82	49	11.5	11.5	11.5
SW2012/116	2013/01108/01	0.0275905	0.229713	80.1	0.137073	0.0062422	0.25593	0.0634207	0.0248439	Blubber	Cetacean	Phocoena phocoena	Harbour porpoise	2012-03-20	2012	Ganavan Sands, Oban	Argyll and Bute	Strathclyde	Scotland	M	128	subadult	2012-03-22	NA	30.5	128	80	48	47	40
SW2012/268	2013/00972/01	0.600503	5.13819	79.6	0.689428	0.153266	2.61307	0.866834	0.23995	Blubber	Cetacean	Phocoena phocoena	Harbour porpoise	2012-06-28	2012	Holme next the Sea	Norfolk	East coast	England	M	102	juvenile	2012-07-03	NA	15.6	102	63	8	7	8
SW2012/300	2013/01717/01	0.491587	5.20433	83.2	0.311136	0.0574519	3.78606	1.05288	0.40625	Blubber	Cetacean	Phocoena phocoena	Harbour porpoise	2012-07-20	2012	Leysdown, Isle of Sheppy	Kent	East coast	England	M	139	adult	2012-07-24	NA	41.9	139	86	14	13	14.5
SW2005/61B	SW2005/61B	0.604341	4.44006	81.08	0.125577	0.0752343	1.97336	0.308337	0.172669	Blubber	Cetacean	Delphinus delphis	Short-beaked common dolphin	2005-03-15	2005	English Channel at 49¬¨‚àû37'N 04¬¨‚àû21'W	At sea	At sea	England	F	186	adult	2005-05-18	NA	77	186	105	16	15	17
SW2016/27	17/34451	0.168359	1.20643	59.1	0.257741	0.0394247	5.54992	0.321489	0.791878	Blubber	Cetacean	Physeter catodon	Sperm whale	2016-01-22	2016	Hunstanton	Norfolk	East coast	England	M	1384	subadult	2016-01-23	NA	NA	1384	630	132	147	151
SW2016/29	17/34452	0.322222	2.35556	45	0.628909	0.0822222	15.2222	0.791111	1.72889	Blubber	Cetacean	Physeter catodon	Sperm whale	2016-01-24	2016	Skegness	Lincolnshire	East coast	England	M	1350	subadult	2016-01-25	NA	NA	1350	720	125	-9	150
SW2016/28.1	17/34453	0.214013	1.35032	31.4	0.508611	0.111783	6.52866	0.528662	1.06369	Blubber	Cetacean	Physeter catodon	Sperm whale	2016-01-24	2016	Gibraltar Point	Lincolnshire	East coast	England	M	1460	subadult	2016-01-25	NA	NA	1460	550	100	-9	170
SW2016/28.2	17/34454	0.201786	1.24107	56	0.562956	0.0623214	5.125	0.464286	1.11786	Blubber	Cetacean	Physeter catodon	Sperm whale	2016-01-24	2016	Gibraltar Point	Lincolnshire	East coast	England	M	1470	subadult	2016-01-25	NA	NA	1470	570	116	-9	100
SW2016/53	17/34455	0.123658	0.838926	59.6	0.34788	0.0310403	3.22148	0.283557	0.575503	Blubber	Cetacean	Physeter catodon	Sperm whale	2016-02-04	2016	Hunstanton	Norfolk	East coast	England	M	1360	subadult	2016-02-05	NA	NA	1360	640	142	144	118
SW2016/340	17/34456	0.138328	1.17247	57.4	0.0923117	0.0449477	2.99652	0.143902	0.385017	Blubber	Cetacean	Physeter catodon	Sperm whale	2016-07-10	2016	Perranporth Beach	Cornwall	South-west	England	F	1033	adult	2016-07-11	NA	NA	1033	534	92	73	82
SW2012/105	2013/01107/01	0.0907029	0.599773	88.2	0.18138	0.0199546	0.636054	0.0913832	0.0802721	Blubber	Cetacean	Phocoena phocoena	Harbour porpoise	2012-03-09	2012	Shell Bay, Elie	Fife	Fife	Scotland	F	119	juvenile	2012-07-17	NA	24	119	73	26	18	22
SW2012/185	2013/01110/01	0.139623	0.865409	79.5	0.305387	0.0779874	1.03019	0.215094	0.163522	Blubber	Cetacean	Phocoena phocoena	Harbour porpoise	2012-04-16	2012	Findhorn, Moray	Moray	Grampian	Scotland	F	104	juvenile	2012-04-19	NA	15.4	104	61	11	11	13
SW2012/313	2013/01111/01	0.0554054	0.649877	81.4	0.211087	0.0324324	0.675676	0.121499	0.0953317	Blubber	Cetacean	Phocoena phocoena	Harbour porpoise	2012-07-21	2012	Lossiemouth Beach East	Moray	Grampian	Scotland	F	154	adult	2012-07-21	NA	46.5	154	88	12	13	14
SW2012/542	2013/01112/01	0.113158	1.91729	79.8	0.158884	0.0233083	1.10902	0.170426	0.0789474	Blubber	Cetacean	Phocoena phocoena	Harbour porpoise	2012-11-28	2012	Gardenstown	Aberdeenshire	Grampian	Scotland	M	151	adult	2012-11-30	NA	50	151	94	21	20	20
SW1999/39	2014/15826	0.166864	0.928994	84.5	0.4981	NA	1.70414	NA	NA	Blubber	Cetacean	Phocoena phocoena	Harbour porpoise	1999-03-03	1999	Waxham beach	Norfolk	East coast	England	F	104	juvenile	1999-03-05	0	16	104	61	12	12	12
SW2008/16C	2012/00324/01	0.248649	1.94595	92.5	0.0908906	NA	0.92973	NA	NA	Blubber	Cetacean	Phocoena phocoena	Harbour porpoise	2008-02-03	2008	Girvan	South Ayrshire	Strathclyde	Scotland	F	129	juvenile	2008-02-07	NA	35	129	83	30	25	28
SW2008/26	2012/00313/01	0.175246	2.40964	91.3	0.177488	NA	0.766703	NA	NA	Blubber	Cetacean	Phocoena phocoena	Harbour porpoise	2008-02-12	2008	Mousehole	Cornwall	South-west	England	M	118	juvenile	2008-02-13	NA	27	118	76	16	16	17
SW2008/31A	2012/00325/01	0.365044	2.32301	90.4	0.303127	NA	1.90265	NA	NA	Blubber	Cetacean	Phocoena phocoena	Harbour porpoise	2008-02-15	2008	Burghead	Moray	Grampian	Scotland	F	109	juvenile	2008-02-18	NA	19	109	69	18	20	20
SW2008/38D	2012/00326/01	0.182648	1.82648	87.6	0.045621	NA	0.799087	NA	NA	Blubber	Cetacean	Phocoena phocoena	Harbour porpoise	2008-03-01	2008	Ayr (south beach)	South Ayrshire	Strathclyde	Scotland	F	160	adult	2008-03-04	NA	51	160	92	12	12	11
SW2008/48G	2012/00328/01	0.116197	0.821596	85.2	0.208815	NA	1.07042	NA	NA	Blubber	Cetacean	Phocoena phocoena	Harbour porpoise	2008-03-26	2008	Portknockie harbour	Moray	Grampian	Scotland	F	94	juvenile	2008-03-28	NA	13	94	61	10	11	13
SW2008/56	2012/00314/01	0.145903	1.57127	89.1	0.112231	NA	0.549944	NA	NA	Blubber	Cetacean	Phocoena phocoena	Harbour porpoise	2008-04-05	2008	Aberaeron	Ceredigion	West coast	Wales	M	117	juvenile	2008-06-05	NA	31	117	83	23	25	24
SW2008/59	2012/00329/01	0.234742	1.64319	85.2	0.191209	NA	1.44366	NA	NA	Blubber	Cetacean	Phocoena phocoena	Harbour porpoise	2008-04-07	2008	Boyndie Bay, Banff	Aberdeenshire	Grampian	Scotland	F	112	juvenile	2008-04-09	NA	19	112	67	10	12	14
SW2008/73	2012/00316/01	0.206061	2.30303	82.5	0.341636	NA	1.12727	NA	NA	Blubber	Cetacean	Phocoena phocoena	Harbour porpoise	2008-04-27	2008	Tywyn	Gwynedd	West coast	Wales	F	114	juvenile	2008-05-29	NA	20	114	67	12	12	10
SW2008/98A	2012/00330/01	0.220507	2.64609	90.7	0.133444	NA	1.44432	NA	NA	Blubber	Cetacean	Phocoena phocoena	Harbour porpoise	2008-06-12	2008	Hopeman	Moray	Grampian	Scotland	M	145	adult	2008-06-16	NA	53	145	103	22	20	28
SW2008/99	2012/00317/01	0.0787037	1.12269	86.4	0.113353	NA	0.416667	NA	NA	Blubber	Cetacean	Phocoena phocoena	Harbour porpoise	2008-06-14	2008	Barmouth	Gwynedd	West coast	Wales	M	108	juvenile	2008-11-18	NA	25	108	75	19	20	18
SW2008/120	2012/00318/01	0.251429	4.45714	87.5	0.127956	NA	0.914286	NA	NA	Blubber	Cetacean	Phocoena phocoena	Harbour porpoise	2008-07-11	2008	Aberystwyth	Ceredigion	West coast	Wales	M	140	adult	2009-02-04	NA	48	140	97	24	20	22
SW2008/123B	2012/00319/01	0.411568	4.33815	89.9	0.169094	NA	3.44828	NA	NA	Blubber	Cetacean	Phocoena phocoena	Harbour porpoise	2008-07-18	2008	Aberavon	Neath Port Talbot	West coast	Wales	F	119	juvenile	2008-10-17	NA	29	119	75	22	22	22
SW2008/134	2012/00320/01	0.571109	7.83875	89.3	0.259801	NA	2.23964	NA	NA	Blubber	Cetacean	Phocoena phocoena	Harbour porpoise	2008-07-30	2008	Abererch	Gwynedd	West coast	Wales	M	137	adult	2008-12-09	NA	46	137	93	13	13	13
SW2008/161	2012/00321/01	0.113766	0.591581	87.9	0.195644	NA	1.25142	NA	NA	Blubber	Cetacean	Phocoena phocoena	Harbour porpoise	2008-08-22	2008	Heacham harbour	Norfolk	East coast	England	M	132	subadult	2009-01-20	NA	30	132	71	13	14	14
SW2008/176	2012/00322/01	0.20202	1.79574	89.1	0.101007	NA	0.527497	NA	NA	Blubber	Cetacean	Phocoena phocoena	Harbour porpoise	2008-09-10	2008	Freshwater West	Pembrokeshire	West coast	Wales	M	107	juvenile	2008-11-05	NA	21	107	69	22	22	23
SW2010/17	2012/01657/01	0.424757	4.73301	82.4	0.172145	NA	2.18447	NA	NA	Blubber	Cetacean	Phocoena phocoena	Harbour porpoise	2010-01-20	2010	Brixham harbour	Torbay	South-west	England	M	121	subadult	2010-02-02	NA	24.8	121	73	23	25	25
SW2011/531.2	2019/239727	0.380882	2.38235	68	1.17577	NA	4.08824	NA	NA	Blubber	Cetacean	Phocoena phocoena	Harbour porpoise	2011-11-20	2011	New Romney	Kent	East coast	England	M	109	juvenile	2011-12-08	NA	16.5	109	52	7	8	10
SW2012/436	2019/239728	2.35514	36.8224	53.5	0.662055	NA	6.74766	NA	NA	Blubber	Cetacean	Phocoena phocoena	Harbour porpoise	2012-10-11	2012	Dymchurch beach	Kent	East coast	England	M	139	adult	2012-10-18	NA	32	139	77	8	8	8
SW2012/474	2019/239729	0.317191	3.00242	82.6	0.325487	NA	1.51332	NA	NA	Blubber	Cetacean	Phocoena phocoena	Harbour porpoise	2012-11-14	2012	Eastern Green, Penzance	Cornwall	South-west	England	M	144		2012-11-15	NA	39	144	91	18	13	14
SW2013/1	2019/239730	0.518954	4.67974	76.5	0.536882	NA	2.71895	NA	NA	Blubber	Cetacean	Phocoena phocoena	Harbour porpoise	2013-01-02	2013	Blakeney Point, Holt.	Norfolk	East coast	England	M	98	juvenile	2013-01-10	NA	14.8	98	61	10	10	9
SW2013/66	2019/236592	0.284932	2.30137	73	0.283064	NA	1.69863	NA	NA	Blubber	Cetacean	Phocoena phocoena	Harbour porpoise	2013-03-01	2013	The Headland, Blakeney Point, Wells-Next-The-Sea.	Norfolk	East coast	England	M	101	juvenile	2013-12-04	NA	17	101	64	14	15	12
SW2014/56	2019/236593	0.545126	4.13357	55.4	0.480581	NA	2.14801	NA	NA	Blubber	Cetacean	Phocoena phocoena	Harbour porpoise	2014-02-19	2014	off Kent	Kent	East coast	England	M	111	juvenile	2014-03-03	NA	16	111	59	6	9	9
SW2014/411	2019/236594	2.89617	34.6084	54.9	0.603335	NA	10.6375	NA	NA	Blubber	Cetacean	Phocoena phocoena	Harbour porpoise	2014-11-01	2014	Worthing	West Sussex	Channel	England	M	143	adult	2014-11-05	NA	37.4	143	77	6	7	8
SW2014/426	2019/236595	0.910638	11.305	70.5	0.487348	NA	3.33333	NA	NA	Blubber	Cetacean	Phocoena phocoena	Harbour porpoise	2014-11-18	2014	Near the Princes Golf Course, Sandwich	Kent	East coast	England	M	104	juvenile	2014-11-19	NA	15.9	104	61	11	8	10
SW2008/9	2019/239712	0.481713	3.92092	71.4118	0.149277	NA	19.8847	NA	NA	Blubber	Cetacean	Stenella coeruleoalba	Striped dolphin	2008-01-25	2008	Church Cove, Gunwalloe	Cornwall	South-west	England	M	225	adult	2008-01-25	NA	123	225	120	13	11	11
SW2009/149	2019/239713	0.113789	0.830935	83.4	0.238453	NA	2.30216	NA	NA	Blubber	Cetacean	Stenella coeruleoalba	Striped dolphin	2009-05-09	2009	South Beach Tenby	Pembrokeshire	West coast	Wales	M	210	subadult	2009-05-14	NA	101	210	93	14	14	18
SW2009/235	2019/239714	1.53976	12.0218	53.32	0.409219	NA	39.5724	NA	NA	Blubber	Cetacean	Stenella coeruleoalba	Striped dolphin	2009-07-20	2009	Carne Beach, near Veryan, Roseland Peninsula	Cornwall	South-west	England	M	220	adult	2009-07-22	NA	97	220	102.5	16	7	9
SW2009/249	2019/239715	0.193238	1.42572	84.8696	0.204906	NA	3.12244	NA	NA	Blubber	Cetacean	Stenella coeruleoalba	Striped dolphin	2009-08-05	2009	Off Perran Sands, Perranuthnoe	Cornwall	South-west	England	F	169.5	subadult	2009-08-07	NA	46	169.5	85	8	7	10
SW2010/232	2019/239716	4.83042	40.2286	66.8679	0.42696	NA	46.9582	NA	NA	Blubber	Cetacean	Stenella coeruleoalba	Striped dolphin	2010-08-03	2010	Perran Sands, Perranporth	Cornwall	South-west	England	M	232	adult	2010-08-03	NA	110	232	108	17	9	10
SW2011/227	2019/239717	0.319899	2.75819	79.4	0.194937	NA	8.97985	NA	NA	Blubber	Cetacean	Stenella coeruleoalba	Striped dolphin	2011-06-27	2011	Hannafore Point, Looe	Cornwall	South-west	England	M	214	adult	2011-06-27	NA	94.5	214	104	12	9	13
SW2011/305	2019/239718	2.82477	21.571	77.8824	0.234644	NA	25.5514	NA	NA	Blubber	Cetacean	Stenella coeruleoalba	Striped dolphin	2011-07-25	2011	Carne Beach, Roseland Peninsula	Cornwall	South-west	England	M	230	adult	2011-07-25	NA	111.5	230	109	16	12	11
SW2011/472	2019/236700	0.176807	1.35275	84.2727	0.195662	NA	4.31931	NA	NA	Blubber	Cetacean	Stenella coeruleoalba	Striped dolphin	2011-10-17	2011	Corpach lochs, Fort William	Highland	Highland	Scotland	M	190	subadult	2011-10-21	NA	81	190	107	16	12	15
SW2012/468	2019/239719	0.705432	5.4193	75.84	0.227717	NA	26.8987	NA	NA	Blubber	Cetacean	Stenella coeruleoalba	Striped dolphin	2012-11-09	2012	Porthleven	Cornwall	South-west	England	M	200	adult	2012-11-12	NA	68.5	200	95	12	10	11
SW2010/178	2019/236702	0.25207	2.15001	80.9299	0.591641	NA	3.43507	NA	NA	Blubber	Cetacean	Lagenorhynchus albirostris	White-beaked dolphin	2010-06-19	2010	Gullane Bay	East Lothian	Lothian	Scotland	F	217	subadult	2010-06-21	NA	110	217	112	11	12	12
SW2011/318	2019/239721	0.489627	4.85875	53.3059	0.838922	NA	7.09115	NA	NA	Blubber	Cetacean	Lagenorhynchus albirostris	White-beaked dolphin	2011-07-27	2011	Druridge Bay	Northumberland	East coast	England	M	194	juvenile	2011-08-03	NA	83	194	108	9	8	9
SW2012/193	2019/239722	0.384594	4.97561	78.7843	0.207867	NA	4.95022	NA	NA	Blubber	Cetacean	Lagenorhynchus albirostris	White-beaked dolphin	2012-05-03	2012	Whitstable	Kent	East coast	England	F	255	adult	2012-05-04	NA	252.7	255	164	24	21	24
SW2010/213	2019/239720	0.00849194	6.11855	45.9259	0.0843307	NA	0.151331	NA	NA	Blubber	Cetacean	Grampus griseus	Risso's dolphin	2010-07-17	2010	Chesil Cove, Chiswell	Dorset	Channel	England	M	131	neonate	2010-07-27	NA	26.5	131	63	16	14	14
SW2010/293	2019/236693	0.0993583	1.15647	67.5333	0.280623	NA	1.44669	NA	NA	Blubber	Cetacean	Grampus griseus	Risso's dolphin	2010-09-08	2010	Traigh Mhor, Tolsta, Isle of Lewis	Western Isles	Western Isles	Scotland	M	276	subadult	2010-09-09	NA	NA	276	158	31	28	27
SW2010/352	2019/236694	0.0119535	0.205546	81.7333	0.0416384	NA	0.249592	NA	NA	Blubber	Cetacean	Grampus griseus	Risso's dolphin	2010-10-21	2010	Norby Beach, Sandness, Mainland	Shetland	Shetland	Scotland	F	301		2010-10-25	NA	NA	301	208	38	27	33
SW2010/376	2019/236695	0.279016	3.80314	56.2692	0.558496	NA	5.31374	NA	NA	Blubber	Cetacean	Grampus griseus	Risso's dolphin	2010-11-18	2010	Hushinish, West Harris	Western Isles	Western Isles	Scotland	F	232	juvenile		NA	NA	232	124	27	16	16
SW2006/277	2019/239736	0.927013	6.23602	71.52	0.55873	NA	30.7606	NA	NA	Blubber	Cetacean	Lagenorhynchus acutus	Atlantic white-sided dolphin	2006-11-08	2006	Brancaster beach	Norfolk	East coast	England	M	240	adult	2006-11-13	NA	170	240	120	11	9	11
SW2007/83	2019/239737	0.531587	3.74038	88.2264	0.466955	NA	14.6215	NA	NA	Blubber	Cetacean	Lagenorhynchus acutus	Atlantic white-sided dolphin	2007-03-28	2007	Leysdown, Isle of Sheppey	Kent	East coast	England	M	250	adult	2007-04-02	NA	180	250	131	15	15	13
SW2007/228B	2019/236685	0.396122	2.48476	83.3077	0.217108	NA	12.844	NA	NA	Blubber	Cetacean	Lagenorhynchus acutus	Atlantic white-sided dolphin	2007-11-19	2007	Clachnaharry, Inverness	Highland	Highland	Scotland	M	257	adult	2007-11-19	NA	204	257	135	21	18	20
SW2008/123	2019/239738	0.509937	3.23239	71.7736	0.404897	NA	8.79154	NA	NA	Blubber	Cetacean	Lagenorhynchus acutus	Atlantic white-sided dolphin	2008-07-17	2008	Upton Towans, Hayle	Cornwall	South-west	England	M	255	adult	2008-07-17	NA	154	255	123	11	7	9
SW2008/152C	2019/236686	0.0817192	0.502281	63.5102	0.243148	NA	1.23602	NA	NA	Blubber	Cetacean	Lagenorhynchus acutus	Atlantic white-sided dolphin	2008-08-14	2008	Lerwick marina	Shetland	Shetland	Scotland	F	225	adult	2008-08-19	NA	138	225	140	15	12	13
SW2008/183A	2019/236687	0.107187	0.686375	42.5424	0.226254	NA	1.65717	NA	NA	Blubber	Cetacean	Lagenorhynchus acutus	Atlantic white-sided dolphin	2008-10-03	2008	Bay of Weyland, Kirkwall	Orkney	Orkney	Scotland	F	217	adult	2008-10-04	NA	131	217	124	18	15	15
SW2009/360.1	2019/236688	0.360599	2.35023	86.8	0.270675	NA	11.6359	NA	NA	Blubber	Cetacean	Lagenorhynchus acutus	Atlantic white-sided dolphin	2009-11-03	2009	Uyeasound, Unst	Shetland	Shetland	Scotland	M	229	adult	2009-11-07	NA	179	229	134	19	16	16
SW2009/360.2	2019/236689	0.262232	1.74363	72.8364	0.241134	NA	5.97229	NA	NA	Blubber	Cetacean	Lagenorhynchus acutus	Atlantic white-sided dolphin	2009-11-03	2009	Uyeasound, Unst	Shetland	Shetland	Scotland	M	231	adult	2009-11-07	NA	173	231	131	22	18	15
SW2010/257	2019/236690	0.255487	1.5935	75.9333	0.248511	NA	6.26866	NA	NA	Blubber	Cetacean	Lagenorhynchus acutus	Atlantic white-sided dolphin	2010-08-03	2010	West Voe of Sumburgh	Shetland	Shetland	Scotland	M	241	adult	2010-08-06	NA	163	241	122	23	20	21
SW1990/5A	SW1990/5A	1.69014	7.60563	71	0.326186	NA	8.02817	NA	NA	Blubber	Cetacean	Delphinus delphis	Short-beaked common dolphin	1990-01-19	1990	Langness, Castletown Bay	Isle of Man	Isle of Man	Isle of Man	F	167		1990-05-09	3	43	167	NA	NA	-9	6
SW1990/45	SW1990/45	0.533333	2.26667	75	0.455575	NA	9.73333	NA	NA	Blubber	Cetacean	Delphinus delphis	Short-beaked common dolphin	1990-05-21	1990	Swansea	Swansea	West coast	Wales	F	168		1990-05-23	1	43	168	NA	7	-9	NA
SW1990/68	SW1990/68	4.23529	22.8235	85	0.437536	NA	40.4706	NA	NA	Blubber	Cetacean	Delphinus delphis	Short-beaked common dolphin	1990-09-01	1990	Stoke beach	Devon	South-west	England	F	194		1990-09-04	17	75	194	109	13	15	15
SW1990/81	SW1990/81	0.118293	0.585366	82	0.0193151	NA	0.621951	NA	NA	Blubber	Cetacean	Delphinus delphis	Short-beaked common dolphin	1990-10-02	1990	Caer-fai Bay (nr St David's)	Pembrokeshire	West coast	Wales	F	162		1990-10-03	NA	36	162	61	NA	-9	10
SW1990/87	SW1990/87	1	6.02273	88	0.149969	NA	3.75	NA	NA	Blubber	Cetacean	Delphinus delphis	Short-beaked common dolphin	1990-10-16	1990	Caerthilian Cove, The Lizard	Cornwall	South-west	England	M	176		1990-10-16	NA	NA	176	107	16	15	14
SW1990/104	SW1990/104	1.625	9.875	80	0.239742	NA	6.5	NA	NA	Blubber	Cetacean	Delphinus delphis	Short-beaked common dolphin	1990-11-25	1990	Cuckmere Haven	East Sussex	Channel	England	F	178		1990-11-27	3	76	178	107	16	14	15
SW1991/10	SW1991/10	3.25581	14.7674	86	0.490614	NA	33.7209	NA	NA	Blubber	Cetacean	Delphinus delphis	Short-beaked common dolphin	1991-01-07	1991	Harlech Beach	Gwynedd	West coast	Wales	M	174		1991-01-14	1	46	174	86	9	9	10
SW1998/148	SW1998/148	1.57851	12.314	36.3	0.310782	NA	10.854	NA	NA	Blubber	Cetacean	Delphinus delphis	Short-beaked common dolphin	1998-08-05	1998	Coppits Hall, nr Saundersfoot	Pembrokeshire	West coast	Wales	F	209	adult	1998-08-06	NA	90	209	104	12	9	12
SW2004/131	SW2004/131	1.22458	11.0015	65.9	0.155504	NA	4.68892	NA	NA	Blubber	Cetacean	Delphinus delphis	Short-beaked common dolphin	2004-04-04	2004	Leas Foot beach, Thurlestone	Devon	South-west	England	F	215	adult	2004-04-06	NA	111	215	122	19	16	19
SW2005/2	SW2005/2	0.772973	7.43243	74	0.0977825	NA	2.64865	NA	NA	Blubber	Cetacean	Delphinus delphis	Short-beaked common dolphin	2005-01-09	2005	Crownhill beach (between Wembury and Plymouth)	Devon	South-west	England	F	195	adult	2005-01-12	NA	98	195	117	20	15	18
SW2005/65	SW2005/65	1.47776	13.5203	51.7	0.143248	NA	4.41006	NA	NA	Blubber	Cetacean	Delphinus delphis	Short-beaked common dolphin	2005-03-21	2005	Shoreham Beach	West Sussex	Channel	England	F	196	adult	2005-03-23	NA	74	196	96	15	12	13
SW2008/94.3	SW2008/94.3	0.515116	4.53488	86	0.149916	NA	1.97674	NA	NA	Blubber	Cetacean	Delphinus delphis	Short-beaked common dolphin	2008-06-09	2008	Porth Creek, River Percuil, near Falmouth	Cornwall	South-west	England	F	163	juvenile	2008-06-10	NA	53	163	94	14	12	16
SW2008/94.4	SW2008/94.4	0.541568	5.47506	84.2	0.111743	NA	2.11401	NA	NA	Blubber	Cetacean	Delphinus delphis	Short-beaked common dolphin	2008-06-09	2008	Porth Creek, River Percuil, near Falmouth	Cornwall	South-west	England	F	183	juvenile	2008-06-10	NA	64	183	101	15	14	16
SW2008/94.11	SW2008/94.11	1.41253	11.5144	76.6	0.165427	NA	5.37859	NA	NA	Blubber	Cetacean	Delphinus delphis	Short-beaked common dolphin	2008-06-09	2008	Porth Creek, River Percuil, near Falmouth	Cornwall	South-west	England	F	206	juvenile	2008-06-09	NA	NA	206	116	17	16	15
SW2008/94.15	SW2008/94.15	0.165127	1.24711	86.6	0.160441	NA	0.95843	NA	NA	Blubber	Cetacean	Delphinus delphis	Short-beaked common dolphin	2008-06-09	2008	Porth Creek, River Percuil, near Falmouth	Cornwall	South-west	England	F	169	juvenile	2008-06-09	NA	NA	169	93	12	12	13
SW2009/331	SW2009/331	0.556946	4.79349	79.9	0.198738	NA	2.35294	NA	NA	Blubber	Cetacean	Delphinus delphis	Short-beaked common dolphin	2009-10-12	2009	Carbis Bay beach	Cornwall	South-west	England	M	168	juvenile	2009-10-12	NA	50.5	168	89.5	11	10	11
SW2011/295	SW2011/295	0.579301	5.94086	74.4	0.190414	NA	2.67473	NA	NA	Blubber	Cetacean	Delphinus delphis	Short-beaked common dolphin	2011-07-18	2011	Settlands	Pembrokeshire	West coast	Wales	F	207	adult	2011-10-04	NA	97.3	207	112	11	11	10
SW2011/552	SW2011/552	0.285714	2.30769	81.9	0.131668	NA	1.61172	NA	NA	Blubber	Cetacean	Delphinus delphis	Short-beaked common dolphin	2011-12-04	2011	Woolacombe	Devon	South-west	England	F	192	juvenile	2011-12-13	NA	70.7	192	97	16	15	18
SW2011/555	SW2011/555	0.0819175	0.525485	82.4	0.162436	NA	0.862864	NA	NA	Blubber	Cetacean	Delphinus delphis	Short-beaked common dolphin	2011-12-04	2011	Fort George, Ardersier, Inverness	Highland	Highland	Scotland	M	159	juvenile	2011-12-06	NA	51	159	91	22	18	19
SW2011/562	SW2011/562	0.371359	3.89563	82.4	0.141805	NA	1.3835	NA	NA	Blubber	Cetacean	Delphinus delphis	Short-beaked common dolphin	2011-12-08	2011	Goodwick	Pembrokeshire	West coast	Wales	F	183	juvenile	2011-12-12	NA	61.4	183	93	17	16	19
SW2012/368	SW2012/368	0.748905	7.09489	68.5	0.361366	NA	4.67153	NA	NA	Blubber	Cetacean	Delphinus delphis	Short-beaked common dolphin	2012-09-04	2012	Portscatho	Cornwall	South-west	England	F	164	adult	2012-09-07	NA	37	164	82	11	10	13
SW2012/390	SW2012/390	1.21222	12.5467	58.9	0.231444	NA	5.11036	NA	NA	Blubber	Cetacean	Delphinus delphis	Short-beaked common dolphin	2012-09-14	2012	Goring beach	West Sussex	Channel	England	F	174	juvenile	2012-09-17	NA	56	174	92	9	8	8
SW2012/422	SW2012/422	0.00683995	0.0935705	73.1	0.0405457	NA	0.0867305	NA	NA	Blubber	Cetacean	Delphinus delphis	Short-beaked common dolphin	2012-10-03	2012	Gyllyngvase Beach, Falmouth	Cornwall	South-west	England	F	200		2012-10-05	NA	78	200	102	10	11	14
SW2012/438	SW2012/438	0.219941	1.81818	68.2	0.179661	NA	1.84751	NA	NA	Blubber	Cetacean	Delphinus delphis	Short-beaked common dolphin	2012-10-13	2012	Crantock beach.	Cornwall	South-west	England	M	168	juvenile	2012-10-19	NA	45	168	82	11	9	8
SW2013/4	SW2013/4	0.849239	8.96266	72.3	0.158535	NA	3.47165	NA	NA	Blubber	Cetacean	Delphinus delphis	Short-beaked common dolphin	2013-01-07	2013	Sedgewell Beach, The Warren, Near Bigbury-on-Sea.	Devon	South-west	England	M	232	adult	2013-01-09	NA	169.2	232	126	19	19	18
SW2013/477	SW2013/477	1.9	16.119	42	0.39748	NA	9.16667	NA	NA	Blubber	Cetacean	Delphinus delphis	Short-beaked common dolphin	2013-09-14	2013	Near Sandbanks, Poole harbour	Poole	Channel	England	M	208	adult	2013-09-17	NA	96.5	208	115	10	6	6
SW2013/594	SW2013/594	0.303797	2.98044	86.9	0.299135	NA	1.43843	NA	NA	Blubber	Cetacean	Delphinus delphis	Short-beaked common dolphin	2013-12-19	2013	Newquay	Cornwall	South-west	England	F	143	juvenile	2013-12-21	NA	40	143	85	15	17	18
SW2014/318	2019/239723	2.93053	30.1801	45.7255	0.35653	NA	12.0939	NA	NA	Blubber	Cetacean	Delphinus delphis	Short-beaked common dolphin	2014-09-09	2014	Newlyn	Cornwall	South-west	England	M	233	adult	2014-09-11	NA	120	233	118	16	8	9
SW2014/498	2019/237814	3.78349	38.5993	52.3326	0.388235	NA	15.8983	NA	NA	Blubber	Cetacean	Delphinus delphis	Short-beaked common dolphin	2014-12-31	2014	Long Rock	Cornwall	South-west	England	M	215	adult	2015-01-03	NA	91	215	106	12	10	10
SW2015/135	2019/237812	0.397505	3.42514	63.6471	0.192353	NA	1.90111	NA	NA	Blubber	Cetacean	Delphinus delphis	Short-beaked common dolphin	2015-04-30	2015	Praa Sands	Cornwall	South-west	England	M	192	adult	2016-04-30	NA	90	192	114	17	15	15
SW2015/137	2019/237813	0.745443	6.78137	78.7451	0.162252	NA	2.64143	NA	NA	Blubber	Cetacean	Delphinus delphis	Short-beaked common dolphin	2015-05-02	2015	Pentewan Sands	Cornwall	South-west	England	M	203.5	adult	2015-05-03	NA	98	203.5	116	20	13	20
SW2015/142	2019/237810	0.69389	6.47295	79.4074	0.177289	NA	2.58162	NA	NA	Blubber	Cetacean	Delphinus delphis	Short-beaked common dolphin	2015-05-06	2015	Portwrinkle beach	Cornwall	South-west	England	M	NA	adult	2015-05-07	NA	102	-9	117	16	16	18
SW2015/312	2019/237811	1.94728	21.8868	62.1379	0.448024	NA	7.77303	NA	NA	Blubber	Cetacean	Delphinus delphis	Short-beaked common dolphin	2015-08-30	2015	St. Ives	Cornwall	South-west	England	M	218	adult	2015-08-30	NA	101	218	107	14	11	11
SW2018/615.1	2019/239724	0.0826003	0.864126	86.5614	0.0335492	NA	0.294589	NA	NA	Blubber	Cetacean	Delphinus delphis	Short-beaked common dolphin	2018-09-17	2018	Godrevy beach	Cornwall	South-west	England	F	208	adult	2018-09-17	NA	116.5	208	128	18	15	18
SW2018/615.2	2019/239725	0.0700348	0.742177	83.6727	0.0586522	NA	0.390808	NA	NA	Blubber	Cetacean	Delphinus delphis	Short-beaked common dolphin	2018-09-17	2018	Godrevy beach	Cornwall	South-west	England	F	207	adult	2018-09-19	NA	114.5	207	125	16	12	16
SW2018/615.3	2019/239726	0.112987	1.06278	84.9655	0.202323	NA	0.733239	NA	NA	Blubber	Cetacean	Delphinus delphis	Short-beaked common dolphin	2018-09-17	2018	Godrevy beach	Cornwall	South-west	England	F	102	juvenile	2018-09-17	NA	17	102	64.5	12	11	13
SW2011/287	2012/00562/01	3.73444	29.0456	48.2	2.90681	NA	130.705	NA	NA	Blubber	Cetacean	Orcinus orca	Killer whale	2011-06-04	2011	Little Bernera, Uigen, Lewis	Western Isles	Western Isles	Scotland	F	495	adult	2011-06-08	NA	NA	495	280	40	25	27
SW1991/42		5.73529	46.3235	68	0.325771	NA	54.1176	NA	NA	Blubber	Cetacean	Tursiops truncatus	Bottlenose dolphin	1991-04-10	1991	Between Borth and Clarach	Ceredigion	West coast	Wales	M	342		1991-04-18	24	NA	342	208	25	18	17
SW1991/115		0.54386	4.21053	57	0.633821	NA	5.78947	NA	NA	Blubber	Cetacean	Tursiops truncatus	Bottlenose dolphin	1991-09-13	1991	Gallows Point, Beaumaris	Anglesey	West coast	Wales	F	154		1991-09-13	NA	33	154	74	15	10	10
SW1991/130	2012/00407/01	1.12	20	75	0.255575	NA	12.2667	NA	NA	Blubber	Cetacean	Tursiops truncatus	Bottlenose dolphin	1991-10-07	1991	Felpham (near Bognor Regis)	West Sussex	Channel	England	F	322		1991-10-08	NA	470	322	208	31	25	44
SW1992/201C	2012/01670/01	0.189983	1.48532	57.9	0.503106	NA	2.76339	NA	NA	Blubber	Cetacean	Tursiops truncatus	Bottlenose dolphin	1992-10-11	1992	Portessie (nr Findochty)	Moray	Grampian	Scotland	M	128			NA	30	128	84	10	9	10
SW1993/11C	2012/01671/01	1.41429	11.4286	70	0.502242	NA	24.2857	NA	NA	Blubber	Cetacean	Tursiops truncatus	Bottlenose dolphin	1993-01-25	1993	Portgordon	Moray	Grampian	Scotland	M	312			NA	310	312	162	24	23	27
SW1993/14A	2012/01672/01	31.8949	168.856	53.3	0.808996	NA	208.255	NA	NA	Blubber	Cetacean	Tursiops truncatus	Bottlenose dolphin	1993-02-02	1993	Embo	Highland	Highland	Scotland	M	325			NA	365	325	166	30	19	23
SW1993/115	2012/00408/01	11.4247	80.6452	74.4	0.472672	NA	134.409	NA	NA	Blubber	Cetacean	Tursiops truncatus	Bottlenose dolphin	1993-09-15	1993	Mouth of river Leri (Dyfi NNR)	Ceredigion	West coast	Wales	F	305		1993-09-17	10	NA	305	143	24	14	22
SW1995/102A	2012/01673/01	0.060423	0.377644	66.2	0.121577	NA	0.679758	NA	NA	Blubber	Cetacean	Tursiops truncatus	Bottlenose dolphin	1995-08-12	1995	Chanonry Point, Fortrose	Highland	Highland	Scotland	M	147			NA	36	147	82	16	12	12
SW1999/156A	16/32042	1.23476	12.2348	44.3	0.464996	NA	18.3747	NA	NA	Blubber	Cetacean	Tursiops truncatus	Bottlenose dolphin	1999-08-26	1999	Old Haven, nr Macduff	Aberdeenshire	Grampian	Scotland	M	313			NA	NA	313	NA	22	12	12
SW2000/138A	16/32043	0.136758	1.33105	43.8	0.315027	NA	2.15753	NA	NA	Blubber	Cetacean	Tursiops truncatus	Bottlenose dolphin	2000-07-31	2000	Portknockie	Moray	Grampian	Scotland	F	148	juvenile		NA	28	148	80	11	9	10
SW2004/210	2012/00410/01	3.13351	28.6104	73.4	0.370089	NA	6.94823	NA	NA	Blubber	Cetacean	Tursiops truncatus	Bottlenose dolphin	2004-06-29	2004	Trenow Cove (nr Perranuthnoe)	Cornwall	South-west	England	F	155	juvenile	2004-07-01	NA	40	155	89	10	8	12
SW2004/257A	2012/00559/01	1.92802	19.2802	38.9	0.696329	NA	28.2776	NA	NA	Blubber	Cetacean	Tursiops truncatus	Bottlenose dolphin	2004-08-20	2004	Ballone, Munlochy Bay	Highland	Highland	Scotland	M	327	adult	2004-08-23	NA	NA	327	NA	20	16	12
SW2006/307	16/35116	1.06456	9.92826	69.7	0.139545	NA	5.88235	NA	NA	Blubber	Cetacean	Tursiops truncatus	Bottlenose dolphin	2006-12-18	2006	Porthtowan	Cornwall	South-west	England	M	288	juvenile	2006-12-20	NA	NA	288	156	22	18	23
SW2007/84	2012/00411/01	6.89655	50.5747	43.5	0.64592	NA	32.1839	NA	NA	Blubber	Cetacean	Tursiops truncatus	Bottlenose dolphin	2007-03-31	2007	Duporth, nr St Austell	Cornwall	South-west	England	M	297		2007-04-02	NA	223	297	135	25	10	14
SW2007/201	2012/01674/01	0.595065	5.51524	68.9	0.321545	NA	2.17707	NA	NA	Blubber	Cetacean	Tursiops truncatus	Bottlenose dolphin	2007-10-10	2007	St Ives harbour	Cornwall	South-west	England	M	NA	juvenile	2007-10-11	NA	NA	-9	145	20	16	15
SW2007/232E	2012/00560/01	3.52941	33.3333	51	0.629693	NA	50.9804	NA	NA	Blubber	Cetacean	Tursiops truncatus	Bottlenose dolphin	2007-11-26	2007	Sandhaven, Fraserburgh	Aberdeenshire	Grampian	Scotland	M	340	adult	2007-11-29	NA	291	340	145	21	19	14
SW2007/235	2012/00414/01	0.102632	0.842105	76	0.0667157	NA	0.289474	NA	NA	Blubber	Cetacean	Tursiops truncatus	Bottlenose dolphin	2007-12-06	2007	Gunwalloe Fishing Cove	Cornwall	South-west	England	F	313	adult	2007-12-07	NA	370	313	182	28	18	20
SW2008/93A	16/32044	0.778169	7.42958	28.4	0.268087	NA	13.7676	NA	NA	Blubber	Cetacean	Tursiops truncatus	Bottlenose dolphin	2008-06-07	2008	Shandwick Bay, Balintore	Highland	Highland	Scotland	M	316	adult	2008-06-10	NA	NA	316	NA	NA	-9	NA
SW2008/115A	2012/01677/01	0.147126	2.2069	43.5	0.255116	NA	2.75862	NA	NA	Blubber	Cetacean	Tursiops truncatus	Bottlenose dolphin	2008-07-05	2008	Traigh Eais, Barra	Western Isles	Western Isles	Scotland	F	128	juvenile	2008-07-07	NA	24	128	68	10	10	12
SW2009/324	2012/00415/01	0.113497	1.99387	65.2	0.101935	NA	0.705521	NA	NA	Blubber	Cetacean	Tursiops truncatus	Bottlenose dolphin	2009-10-04	2009	Borth	Ceredigion	West coast	Wales	M	147	juvenile	2009-10-18	NA	35.5	147	88	12	9	8
SW2010/159	2012/01676/01	2.26929	24.2057	66.1	0.683029	NA	34.7958	NA	NA	Blubber	Cetacean	Tursiops truncatus	Bottlenose dolphin	2010-05-18	2010	Balgownie Links, Aberdeen	City of Aberdeen	Grampian	Scotland	M	163	juvenile	2010-08-11	NA	64.5	163	100	18	11	18
SW2010/290	2012/00561/01	2.34604	19.0616	68.2	0.354148	NA	51.3196	NA	NA	Blubber	Cetacean	Tursiops truncatus	Bottlenose dolphin	2010-09-06	2010	North of Hilton of Cadboll, Balintore, Tain	Highland	Highland	Scotland	M	333	adult	2010-09-06	NA	NA	333	204	28	15	22
SW2010/292	16/32045	0.0650138	0.878788	36.3	0.137228	NA	0.641873	NA	NA	Blubber	Cetacean	Tursiops truncatus	Bottlenose dolphin	2010-09-05	2010	Port Uisken, Ross of Mull, Isle of Mull	Argyll and Bute	Strathclyde	Scotland	M	150	juvenile	2010-09-10	NA	33	150	87	18	14	14
SW2011/173	2012/01675/01	2.58303	22.1402	54.2	0.481947	NA	42.4354	NA	NA	Blubber	Cetacean	Tursiops truncatus	Bottlenose dolphin	2011-04-23	2011	West Wemyss, Near Kirkcaldy	Fife	Fife	Scotland	M	300	adult	2011-04-25	NA	NA	300	172	44	38	35
SW2011/283	2012/01678/01	0.946502	9.0535	24.3	0.619526	NA	14.8148	NA	NA	Blubber	Cetacean	Tursiops truncatus	Bottlenose dolphin	2011-07-09	2011	Nairn, Hilton of Delnies Farm	Highland	Highland	Scotland	F	310	adult	2011-07-10	NA	NA	310	168	NA	-9	NA
SW1991/82	1995/00027	0.909091	6.66667	66	0.00224197	NA	NA	NA	NA	Blubber	Cetacean	Phocoena phocoena	Harbour porpoise	1991-07-14	1991	Hedon Creek,N.side of Humber (ca 2 miles d/s Hull)	East Riding of Yorkshire	East coast	England	M	80	neonate	1991-07-15	0	10	80	NA	NA	-9	NA
SW1991/145	1995/00029	0.360465	2.67442	86	0.00224197	NA	NA	NA	NA	Blubber	Cetacean	Phocoena phocoena	Harbour porpoise	1991-11-20	1991	Sunderland	Sunderland	East coast	England	M	126	juvenile	1991-11-22	2	28	126	79	19	20	19
SW1992/9	1995/00065	2.88889	27.7778	90	0.00224197	NA	NA	NA	NA	Blubber	Cetacean	Phocoena phocoena	Harbour porpoise	1992-01-29	1992	Portscatho	Cornwall	South-west	England	M	168	adult	1992-01-30	NA	64	168	104	22	20	25
SW1992/124	1995/00059	0.153846	0.935897	78	0.00224197	NA	NA	NA	NA	Blubber	Cetacean	Phocoena phocoena	Harbour porpoise	1992-06-01	1992	Withernsea	East Riding of Yorkshire	East coast	England	M	81	neonate	1992-06-03	0	8	81	47	12	12	11
SW1992/146	1995/01119	0.183099	1.29577	71	0.00224197	NA	NA	NA	NA	Blubber	Cetacean	Phocoena phocoena	Harbour porpoise	1992-06-24	1992	Leysdown on sea, Sheppey	Kent	East coast	England	M	78	neonate	1992-06-26	0	8	78	44	12	10	9
SW1992/156	1995/00200	0.428571	3.33333	84	0.00224197	NA	NA	NA	NA	Blubber	Cetacean	Phocoena phocoena	Harbour porpoise	1992-07-02	1992	Sizewell	Suffolk	East coast	England	M	89	neonate	1992-07-04	0	13	89	56	18	15	12
SW1992/165	1995/00067	2.20588	44.1176	68	0.00224197	NA	NA	NA	NA	Blubber	Cetacean	Phocoena phocoena	Harbour porpoise	1992-07-19	1992	Towyn (nr Cardigan)	Pembrokeshire	West coast	Wales	M	148	adult	1992-07-21	18	40	148	89	8	9	9
SW1992/215	1995/00076	0.07	0.644444	90	0.00224197	NA	NA	NA	NA	Blubber	Cetacean	Phocoena phocoena	Harbour porpoise	1992-12-07	1992	Marazion	Cornwall	South-west	England	F	190	adult	1992-12-08	15	NA	190	118	24	23	25
SW1993/20	1995/00080	1.14943	10.9195	87	0.00224197	NA	NA	NA	NA	Blubber	Cetacean	Phocoena phocoena	Harbour porpoise	1993-02-12	1993	Goodrington beach, Torbay	Torbay	South-west	England	M	143	adult	1993-02-16	NA	39	143	88	19	19	20
SW1993/30	1995/00084	1.10714	8.80952	84	0.00224197	NA	NA	NA	NA	Blubber	Cetacean	Phocoena phocoena	Harbour porpoise	1993-03-04	1993	Sunderland	Sunderland	East coast	England	M	119	juvenile	1993-03-05	1	28	119	78	23	24	24
SW1993/59	1995/01129	0.302326	2.09302	86	0.00224197	NA	NA	NA	NA	Blubber	Cetacean	Phocoena phocoena	Harbour porpoise	1993-04-29	1993	Hornsea	East Riding of Yorkshire	East coast	England	M	126	juvenile	1993-12-02	2	30	126	80	16	18	19
SW1993/63	1995/00202	1.04444	7.77778	90	0.00224197	NA	NA	NA	NA	Blubber	Cetacean	Phocoena phocoena	Harbour porpoise	1993-05-10	1993	Snettisham	Norfolk	East coast	England	F	172	adult	1993-05-15	5	47	172	81	11	11	11
SW1993/69	1995/01207	0.3	3.125	80	0.00224197	NA	NA	NA	NA	Blubber	Cetacean	Phocoena phocoena	Harbour porpoise	1993-06-16	1993	Pembrey Country Park	Carmarthenshire	West coast	Wales	M	73	neonate	1993-12-01	0	8	73	49	13	13	12
SW1993/70	1995/01208	0.296703	2.1978	91	0.00224197	NA	NA	NA	NA	Blubber	Cetacean	Phocoena phocoena	Harbour porpoise	1993-06-17	1993	Bryher (W coast of), Isles of Scilly	Isles of Scilly	South-west	England	M	122	juvenile	1993-06-22	2	28	122	77	17	17	18
SW1993/91	1995/01131	2.5641	22.8205	39	0.00224197	NA	NA	NA	NA	Blubber	Cetacean	Phocoena phocoena	Harbour porpoise	1993-08-15	1993	nr Hoylake, Wirral	Wirral	West coast	England	M	84	neonate	1993-12-01	0	8	84	52	5	6	7
SW1993/107	1995/00629	0.555556	4.81481	54	0.00224197	NA	NA	NA	NA	Blubber	Cetacean	Phocoena phocoena	Harbour porpoise	1993-09-04	1993	Tresaith beach (1 mile W of)	Ceredigion	West coast	Wales	M	90	neonate	1994-03-29	0	NA	90	53	5	4	4
SW1993/124	1995/00197	0.370787	3.25843	89	0.00224197	NA	NA	NA	NA	Blubber	Cetacean	Phocoena phocoena	Harbour porpoise	1993-10-22	1993	Aberporth	Ceredigion	West coast	Wales	F	NA		1993-10-25	NA	NA	-9	82	20	11	15
SW1993/131	1995/00198	0.388889	3.22222	90	0.00224197	NA	NA	NA	NA	Blubber	Cetacean	Phocoena phocoena	Harbour porpoise	1993-11-18	1993	Saundersfoot	Pembrokeshire	West coast	Wales	F	100	juvenile	1993-11-22	1	17	100	68	28	22	22
SW1993/133A	1995/00204	0.6	6.75	80	0.00224197	NA	NA	NA	NA	Blubber	Cetacean	Phocoena phocoena	Harbour porpoise	1993-11-24	1993	Felixstowe	Suffolk	East coast	England	F	168	adult	1993-11-28	NA	NA	168	83	10	8	10
SW1994/7	1995/00206	1.23457	11.1111	81	0.00224197	NA	NA	NA	NA	Blubber	Cetacean	Phocoena phocoena	Harbour porpoise	1994-01-23	1994	Spurn Head	East Riding of Yorkshire	East coast	England	M	151	adult	1994-01-25	10	54	151	94	22	18	19
SW1994/12	1995/00322	0.217391	1.63043	92	0.00224197	NA	NA	NA	NA	Blubber	Cetacean	Phocoena phocoena	Harbour porpoise	1994-02-04	1994	Salcombe harbour (Ditch End)	Devon	South-west	England	M	136	juvenile	1994-02-07	4	39	136	93	17	18	19
SW1994/67	1995/00332	0.195122	1.21951	82	0.00224197	NA	NA	NA	NA	Blubber	Cetacean	Phocoena phocoena	Harbour porpoise	1994-04-28	1994	South side of Bridlington	East Riding of Yorkshire	East coast	England	M	117	juvenile	1994-05-03	1	27	117	75	23	23	23
SW1994/78	1995/00936	0.27957	2.7957	93	0.00224197	NA	NA	NA	NA	Blubber	Cetacean	Phocoena phocoena	Harbour porpoise	1994-05-04	1994	Between Ulrome and Skipsea	East Riding of Yorkshire	East coast	England	M	113	juvenile	1994-05-09	2	26	113	76	18	21	19
SW1994/83	1995/00938	0.367347	2.85714	49	0.00224197	NA	NA	NA	NA	Blubber	Cetacean	Phocoena phocoena	Harbour porpoise	1994-05-11	1994	Eastern Green, Penzance	Cornwall	South-west	England	M	85	neonate	1994-05-13	0	6	85	46	12	9	10
SW1994/101	1995/01467	0.918919	10.2703	74	0.00224197	NA	NA	NA	NA	Blubber	Cetacean	Phocoena phocoena	Harbour porpoise	1994-06-03	1994	Bardsey Island	Gwynedd	West coast	Wales	M	82	neonate	1994-10-26	0	10	82	54	12	12	14
SW1994/114	1995/00942	1.42105	14.7368	19	0.00224197	NA	NA	NA	NA	Blubber	Cetacean	Phocoena phocoena	Harbour porpoise	1994-07-02	1994	Briton Ferry	Neath Port Talbot	West coast	Wales	F	82	neonate	1994-07-06	0	9	82	48	9	10	11
SW1994/120	1995/01505	0.666667	5.47619	84	0.00224197	NA	NA	NA	NA	Blubber	Cetacean	Phocoena phocoena	Harbour porpoise	1994-07-12	1994	RAF Pembrey bombing range	Carmarthenshire	West coast	Wales	F	108	juvenile	1994-10-26	1	16	108	64	18	18	17
SW1994/172	1995/01499	0.284091	2.72727	88	0.00224197	NA	NA	NA	NA	Blubber	Cetacean	Phocoena phocoena	Harbour porpoise	1994-11-22	1994	Hornsea	East Riding of Yorkshire	East coast	England	M	122	juvenile	1994-11-25	3	28	122	76	21	23	25
SW1995/52	1996/03928	0.325581	2.09302	86	0.00224197	NA	NA	NA	NA	Blubber	Cetacean	Phocoena phocoena	Harbour porpoise	1995-04-20	1995	Seaton Carew	Hartlepool	East coast	England	M	123	juvenile	1995-04-21	3	22	123	62	13	12	12
SW1995/55	1996/03929	2.53012	13.9759	83	0.00224197	NA	NA	NA	NA	Blubber	Cetacean	Phocoena phocoena	Harbour porpoise	1995-05-01	1995	Seaton Sands, Seaton Carew	Hartlepool	East coast	England	M	153	adult		8	42	153	79	10	9	10
SW1995/61	1996/03930	0.709677	4.94624	93	0.00224197	NA	NA	NA	NA	Blubber	Cetacean	Phocoena phocoena	Harbour porpoise	1995-06-07	1995	Mablethorpe beach	Lincolnshire	East coast	England	F	148	adult	1995-06-12	7	42	148	87	18	17	18
SW1995/76	1996/03931	0.204444	1.37778	45	0.00224197	NA	NA	NA	NA	Blubber	Cetacean	Phocoena phocoena	Harbour porpoise	1995-07-01	1995	Enterprise Stores, Newport (nr Hemsby)	Norfolk	East coast	England	M	80	neonate	1995-07-04	0	8	80	46	11	11	10
SW1995/78	1996/03932	0.325	2.375	80	0.00224197	NA	NA	NA	NA	Blubber	Cetacean	Phocoena phocoena	Harbour porpoise	1995-07-02	1995	Filey Brigg	North Yorkshire	East coast	England	M	111	juvenile	1995-07-07	4	22	111	69	15	15	15
SW1995/84	1996/03933	0.0546512	0.627907	86	0.00224197	NA	NA	NA	NA	Blubber	Cetacean	Phocoena phocoena	Harbour porpoise	1995-07-04	1995	Penbryn	Ceredigion	West coast	Wales	F	154	adult	1995-07-09	5	47	154	96	20	20	20
SW1995/85	1996/03934	1.09722	8.47222	72	0.00224197	NA	NA	NA	NA	Blubber	Cetacean	Phocoena phocoena	Harbour porpoise	1995-07-05	1995	Gorleston	Norfolk	East coast	England	F	86	neonate	1995-07-10	0	10	86	56	14	14	12
SW1995/86	1996/03935	0.129412	1.88235	85	0.00224197	NA	NA	NA	NA	Blubber	Cetacean	Phocoena phocoena	Harbour porpoise	1995-07-07	1995	Trearddur Bay, Anglesey	Anglesey	West coast	Wales	F	172	adult	1995-07-08	5	62	172	104	18	14	18
SW1995/94	1996/03936	0.00595238	0.0404762	84	0.00224197	NA	NA	NA	NA	Blubber	Cetacean	Phocoena phocoena	Harbour porpoise	1995-07-31	1995	St Mary's Island lighthouse	North Tyneside	East coast	England	F	112	juvenile	1995-08-02	1	20	112	73	23	23	21
SW1995/102	1996/03948	5.12821	48.4615	39	0.00224197	NA	NA	NA	NA	Blubber	Cetacean	Phocoena phocoena	Harbour porpoise	1995-08-10	1995	River Steeping near Gibraltar Point	Lincolnshire	East coast	England	F	90	neonate	1995-08-14	0	8	90	44	6	6	6
SW1995/120A	1996/03949	0.3	2.375	80	0.00224197	NA	NA	NA	NA	Blubber	Cetacean	Phocoena phocoena	Harbour porpoise	1995-10-04	1995	Snettisham	Norfolk	East coast	England	F	107	juvenile	1995-10-31	1	19	107	68	22	22	20
SW1995/126	1996/03950	1.33784	12.4324	74	0.00224197	NA	NA	NA	NA	Blubber	Cetacean	Phocoena phocoena	Harbour porpoise	1995-10-13	1995	Withernsea	East Riding of Yorkshire	East coast	England	F	95	juvenile	1995-10-16	0	12	95	55	11	11	11
SW1996/29	1996/03955	0.214286	1.66667	84	0.00224197	NA	NA	NA	NA	Blubber	Cetacean	Phocoena phocoena	Harbour porpoise	1996-01-25	1996	Skegness beach	Lincolnshire	East coast	England	M	126	juvenile	1996-02-15	1	27	126	70	20	21	21
SW2012/104	SW2012/104	0.2523	1.682	76.1	0.149417	NA	2.89093	NA	NA	Blubber	Cetacean	Delphinus delphis	Short-beaked common dolphin	2012-03-07	2012	Dunnet Bay, Caithness	Highland	Highland	Scotland	M	214	adult	2012-03-09	NA	117.5	214	124	24	20	21
SW1991/26	SW1991/26	1.19643	6.42857	56	0.984385	NA	14.6429	NA	NA	Blubber	Cetacean	Stenella coeruleoalba	Striped dolphin	1991-02-20	1991	Point of Ayr, Talacre	Flintshire	West coast	Wales	M	190		1991-02-27	NA	66	190	NA	NA	-9	4
SW2009/179	16/35117	1.55769	16.25	20.8	0.583973	NA	9.47115	NA	NA	Blubber	Cetacean	Tursiops truncatus	Bottlenose dolphin	2009-06-12	2009	Boat Cove, near Perranuthnoe	Cornwall	South-west	England	M	243	subadult	2009-06-15	NA	NA	243	NA	10	4	8
SW2008/64	2012/00315/01	1.07731	8.87199	78.9	0.433167	NA	2.15463	NA	NA	Blubber	Cetacean	Phocoena phocoena	Harbour porpoise	2008-04-15	2008	off Brixham	Devon	South-west	England	M	122	juvenile	2009-02-19	NA	26	122	72	8	6	7
SW2008/104F	2012/00331/01	0.178971	1.10738	89.4	0.25392	NA	1.38702	NA	NA	Blubber	Cetacean	Phocoena phocoena	Harbour porpoise	2008-06-24	2008	off Arbroath	Angus	Tayside	Scotland	M	101	juvenile	2008-10-09	NA	23	101	72	14	14	14
SW2012/101	2019/236696	0.155825	1.12136	68.6667	0.447873	NA	2.11165	NA	NA	Blubber	Cetacean	Grampus griseus	Risso's dolphin	2012-03-04	2012	Basta Voe, Yell	Shetland	Shetland	Scotland	M	205	juvenile	2012-03-09	NA	125	205	129	22	18	20
SW2007/169	2012/00412/01	0.115747	1.88425	74.3	0.00897145	NA	0.444145	NA	NA	Blubber	Cetacean	Tursiops truncatus	Bottlenose dolphin	2007-08-19	2007	Borth	Ceredigion	West coast	Wales	F	290		2007-08-21	NA	290	290	178	20	10	19
SW1993/27	1995/01127	2.20339	22.0339	59	0.00224197	NA	NA	NA	NA	Blubber	Cetacean	Phocoena phocoena	Harbour porpoise	1993-02-22	1993	Seymour Tower	Jersey	Channel	Channel Islands	F	182	adult	1993-05-22	6	80	182	106	24	20	20
SW2012/430	2019/236703	0.139571	1.15112	75.2308	0.218909	NA	1.74131	NA	NA	Blubber	Cetacean	Lagenorhynchus albirostris	White-beaked dolphin	2012-10-01	2012	Alturlie point	Highland	Highland	Scotland	F	248	adult	2012-10-02	NA	253	248	160	18	14	18
SW2013/218	2019/236704	0.299881	2.53471	84.0333	0.398513	NA	4.51012	NA	NA	Blubber	Cetacean	Lagenorhynchus albirostris	White-beaked dolphin	2013-04-20	2013	Loch Caroy, Skye	Highland	Highland	Scotland	F	211	adult	2013-05-20	NA	112	211	116	15	12	15
SW2013/17	SW2013/17	0.0766908	0.585749	82.8	0.154416	NA	0.53744	NA	NA	Blubber	Cetacean	Delphinus delphis	Short-beaked common dolphin	2013-01-07	2013	Ardrosson	North Ayrshire	Strathclyde	Scotland	M	152	subadult	2013-03-14	NA	58.5	NA	93	19	18	20
SW2016/72	2019/237809	0.152371	1.27159	63.8571	0.235575	NA	0.834676	NA	NA	Blubber	Cetacean	Delphinus delphis	Short-beaked common dolphin	2016-02-10	2016	St Agnes	Cornwall	South-west	England	F	201	adult	2016-02-11	NA	NA	201	101	12	6	10
SW2016/218	2019/237808	0.725501	7.06691	74.4314	0.209144	NA	2.74078	NA	NA	Blubber	Cetacean	Delphinus delphis	Short-beaked common dolphin	2016-05-06	2016	Pentewan	Cornwall	South-west	England	M	214	adult	2016-05-12	NA	100.4	214	115	17	16	20
SW2016/411	2018/235719	2.3702	23.4397	22.8672	0.496399	NA	11.37	NA	NA	Blubber	Cetacean	Delphinus delphis	Short-beaked common dolphin	2016-08-10	2016	Burnham on sea	Somerset	South-west	England	M	220	adult	2016-08-18	NA	95.3	220	107	11	6	5
SW2012/20	2012/00563/01	2.29508	29.5082	61	0.198963	NA	3.44262	NA	NA	Blubber	Cetacean	Tursiops truncatus	Bottlenose dolphin	2012-01-17	2012	Crombie MOD base, Rosyth	Fife	Fife	Scotland	F	300	adult	2012-01-15	NA	NA	300	110	44	29	32
SW2008/203	2012/00323/01	0.428894	3.83747	88.6	0.182829	NA	2.3702	NA	NA	Blubber	Cetacean	Phocoena phocoena	Harbour porpoise	2008-11-05	2008	Margate	Kent	East coast	England	M	145		2008-11-07	NA	43	145	88	20	20	20
SW2014/90	2019/236705	0.326248	3.09518	83.6786	0.363147	NA	4.23047	NA	NA	Blubber	Cetacean	Lagenorhynchus albirostris	White-beaked dolphin	2014-03-22	2014	MOD Air Weapons Range Tain	Highland	Highland	Scotland	F	253	adult	2014-03-27	NA	198.5	253	138	21	14	14
SW2016/565	2019/236708	0.764943	6.97982	88.1111	0.77059	NA	12.9382	NA	NA	Blubber	Cetacean	Lagenorhynchus albirostris	White-beaked dolphin	2016-11-01	2016	Sandness	Shetland	Shetland	Scotland	F	196	juvenile	2016-11-04	NA	95	196	114	21	15	18
SW2014/369	2019/236697	0.0140812	0.277823	68.3889	0.0234442	NA	0.124582	NA	NA	Blubber	Cetacean	Grampus griseus	Risso's dolphin	2014-10-03	2014	Urafirth beach, Hillswick	Shetland	Shetland	Scotland	F	298	adult	2014-10-10	NA	283	298	70	28	16	20
SW2015/55	2019/236698	0.0147584	0.226647	75.8889	0.0226666	NA	0.226647	NA	NA	Blubber	Cetacean	Grampus griseus	Risso's dolphin	2015-02-16	2015	East Voe, Scalloway	Shetland	Shetland	Scotland	F	255	juvenile	2015-03-18	NA	189	255	137	34	25	30
SW2016/486	2019/236699	0.581031	4.92953	70.3922	1.07623	NA	12.2173	NA	NA	Blubber	Cetacean	Grampus griseus	Risso's dolphin	2016-09-11	2016	Hunda, Island off Burray	Orkney	Orkney	Scotland	M	208	juvenile	2016-09-15	NA	123.5	208	106	20	20	18
SW2015/384.1	2019/236692	0.0181295	0.16458	77.7736	0.0264147	NA	0.122535	NA	NA	Blubber	Cetacean	Delphinus delphis	Short-beaked common dolphin	2015-11-08	2015	Redcastle, Beauly Firth	Highland	Highland	Scotland	F	208	adult	2015-11-08	NA	104.5	208	117	16	13	14
SW2012/236	2012/01658/01	3.30579	52.3416	36.3	0.33282	NA	151.515	NA	NA	Blubber	Cetacean	Orcinus orca	Killer whale	2012-06-10	2012	Brims ness near Thurso	Highland	Highland	Scotland	F	490	adult	2012-06-11	NA	NA	490	326	28	23	24
SW2014/174	2019/236706	0.439334	4.65961	60.0909	0.606327	NA	5.941	NA	NA	Blubber	Cetacean	Lagenorhynchus albirostris	White-beaked dolphin	2014-06-02	2014	Traigh na Cleabhaig Northton Harris	Western Isles	Western Isles	Scotland	F	244	adult	2014-06-07	NA	NA	244	160	23	13	16
SW2014/354.2	2019/236707	0.323895	3.1317	93.24	0.56745	NA	4.4187	NA	NA	Blubber	Cetacean	Lagenorhynchus albirostris	White-beaked dolphin	2014-09-26	2014	Balnakeil beach Durness	Highland	Highland	Scotland	F	219	subadult	2014-10-29	NA	NA	219	132	18	13	14
SW2014/237	16/32051	0.0134744	0.195323	44.9	0.0265181	NA	0.193541	NA	NA	Blubber	Cetacean	Tursiops truncatus	Bottlenose dolphin	2014-07-21	2014	Cullen	Moray	Grampian	Scotland	F	316	adult	2014-07-22	NA	NA	316	192	28	15	14
SS2012/212	2019/236721	0.00755192	0.526311	86.0708	0.00979389	NA	0.230043	NA	NA	Blubber	Seal	Phoca vitulina	Common seal	2012-08-09	2012	Eden Estuary	Fife	Fife	Scotland	M	174	adult	2012-08-14	NA	82	174	122	NA	NA	35
SS2012/418	2019/236722	0.00642919	1.5547	85.5473	0.00867116	NA	0.923466	NA	NA	Blubber	Seal	Phoca vitulina	Common seal	2012-12-16	2012	Conon River	Highland	Highland	Scotland	M	167	adult	2012-12-19	NA	83	167	39	NA	NA	105
SS2014/112	2019/236723	0.00717196	6.32236	90.6307	0.00941394	NA	1.31302	NA	NA	Blubber	Seal	Phoca vitulina	Common seal	2014-07-15	2014	Monifieth beach	Angus	Tayside	Scotland	M	174	adult	2014-07-28	NA	82.5	174	116	NA	NA	24
SS2015/108	2019/236725	0.0718159	20.4604	48.875	0.00756166	NA	2.2711	NA	NA	Blubber	Seal	Phoca vitulina	Common seal	2015-05-14	2015	Kelburn Park on the river Clyde	Inverclyde	Strathclyde	Scotland	M	153	adult	2015-05-20	NA	55.5	153	91	NA	NA	11
SS2015/154	2019/236726	0.00483708	1.03604	88.8966	0.00707905	NA	0.555702	NA	NA	Blubber	Seal	Phoca vitulina	Common seal	2015-07-17	2015	West sands, St.Andrews.	Fife	Fife	Scotland	M	189	adult	2015-08-14	NA	85	189	122	NA	NA	49
SS2016/298	2019/236728	0.004997	2.60284	91.0545	0.00723897	NA	1.30691	NA	NA	Blubber	Seal	Phoca vitulina	Common seal	2016-10-04	2016	West Sands	Fife	Fife	Scotland	M	155	adult	2016-11-14	NA	73.5	155	107	NA	NA	27
SS2011/325	2019/236713	0.00372951	2.39836	87.1429	0.0443567	NA	0.858361	NA	NA	Blubber	Seal	Halichoerus grypus	Grey seal	2011-11-15	2011	West Sands: St Andrews	Fife	Fife	Scotland	M	208	adult	40864	NA	126	208	129	NA	NA	29
SS2012/48	2019/236714	0.00270408	0.264655	86.9057	0.0114013	NA	0.184108	NA	NA	Blubber	Seal	Halichoerus grypus	Grey seal	2012-02-15	2012	Loch Carnan, South Uist	Western Isles	Western Isles	Scotland	M	171	juvenile	2012-02-17	NA	77	171	102	NA	NA	39
SS2012/219	2019/236715	0.00516632	0.427269	71.6176	0.0511126	NA	0.361643	NA	NA	Blubber	Seal	Halichoerus grypus	Grey seal	2012-08-15	2012	Balintore	Highland	Highland	Scotland	M	169	adult	2012-08-20	NA	97	169	149	NA	NA	42
SS2013/71	2019/236716	0.00670601	3.33959	74.56	0.0177999	NA	1.3412	NA	NA	Blubber	Seal	Halichoerus grypus	Grey seal	2013-04-08	2013	Leven beach front	Fife	Fife	Scotland	M	222	adult	2014-12-14	NA	140	222	202	NA	NA	16
SS2013/116	2019/236718	0.00747015	12.6313	51.5385	0.00971212	NA	3.37612	NA	NA	Blubber	Seal	Halichoerus grypus	Grey seal	2013-06-12	2013	Tentsmuir beach	Fife	Fife	Scotland	M	230	adult	2013-06-14	NA	111	230	201	NA	NA	10
SS2012/157	2019/236719	0.00594286	4.2819	65.625	0.00818483	NA	1.31657	NA	NA	Blubber	Seal	Phoca vitulina	Common seal	2012-07-10	2012	West Sands, St. Andrews	Fife	Fife	Scotland	M	170	adult	2012-07-17	NA	71	170	NA	NA	NA	42
SS2009/96	2019/236709	0.0578232	11.8641	86.8163	0.0397925	NA	1.24401	NA	NA	Blubber	Seal	Halichoerus grypus	Grey seal	2009-08-09	2009	Faslane Bay, Argyll & Bute, Strathclyde	Argyll and Bute	Strathclyde	Scotland	F	203	adult	2009-08-11	NA	123	203	126	NA	NA	NA
SS2010/335	2019/236710	0.00448394	0.695651	78.0563	0.00672591	NA	0.234446	NA	NA	Blubber	Seal	Halichoerus grypus	Grey seal	2010-11-09	2010	Below Royal Tay Yacht Club, Broughty Ferry, Dundee	City of Dundee	Tayside	Scotland	M	260		2010-11-10	NA	200	260	146	NA	NA	NA
SS2011/205	2019/236711	0.00459006	0.255136	83.8769	0.00683203	NA	0.123991	NA	NA	Blubber	Seal	Halichoerus grypus	Grey seal	2011-09-15	2011	Gruinard river: Gruinard Estate	Highland	Highland	Scotland	F	208	adult	40802	NA	121	208	121	NA	NA	NA
SS2011/323	2019/236712	0.00461538	1.42012	84.5	0.00685735	NA	0.67574	NA	NA	Blubber	Seal	Halichoerus grypus	Grey seal	2011-11-15	2011	West Beach: Broughty Ferry	City of Dundee	Tayside	Scotland	M	248	adult	40864	NA	220	248	159	NA	NA	NA
SW2017/587	2019/236701	0.310905	2.38979	86.2	0.22382	NA	12.645	NA	NA	Blubber	Cetacean	Stenella coeruleoalba	Striped dolphin	2017-10-09	2017	Huisinis, Harris	Western Isles	Western Isles	Scotland	F	185	juvenile	2017-10-11	NA	60.5	185	92	12	13	14
SW2017/396	2019/236691	0.112518	0.641116	85.32	0.621089	NA	2.23863	NA	NA	Blubber	Cetacean	Lagenorhynchus acutus	Atlantic white-sided dolphin	2017-07-18	2017	Mel Beach, Bressay	Shetland	Shetland	Scotland	M	173	juvenile	2017-07-20	NA	70.5	173	105	17	15	16
SW1990/101	SW1990/101	1.58537	9.39024	82	0.197364	2.07317	7.56098	1.46341	2.07317	Blubber	Cetacean	Delphinus delphis	Short-beaked common dolphin	1990-11-25	1990	Bexhill-on-Sea	East Sussex	Channel	England	M	206			NA	NA	NA	NA	NA	NA	NA
SW2016/307	2019/239701	NA	NA	70.1894	0.428232	0.189487	5.81284	1.08706	0.642547	Blubber	Cetacean	Phocoena phocoena	Harbour porpoise	2016-06-15	2016	Lossiemouth	Moray	Grampian	Scotland	M	143	adult	2016-06-17	NA	39	143	85	12	9	9
SW2016/581	2019/237787	NA	NA	81.4386	0.316589	0.11653	3.26626	0.741663	0.913572	Blubber	Cetacean	Phocoena phocoena	Harbour porpoise	2016-11-22	2016	Marazion	Cornwall	South-west	England	M	161	adult	2016-11-24	NA	60	161	94	12	9	10
SW2017/3	2019/239710	NA	NA	87.283	0.342514	0.118007	2.7955	0.811154	0.832923	Blubber	Cetacean	Phocoena phocoena	Harbour porpoise	2017-01-09	2017	Saltdean	East Sussex	Channel	England	F	123	juvenile	2017-01-19	NA	32	123	81	15	15	14
SW2016/397	2019/237786	NA	NA	71.0588	0.0818943	0.0198427	0.485513	0.226573	0.0638907	Blubber	Cetacean	Phocoena phocoena	Harbour porpoise	2016-08-03	2016	Caernarfon	Gwynedd	West coast	Wales	F	152	adult	2017-01-10	NA	50.5	152	91	9	8	8
SW2017/51	2019/239711	NA	NA	92.12	0.213922	0.0490664	1.3135	0.274642	0.178029	Blubber	Cetacean	Phocoena phocoena	Harbour porpoise	2017-01-28	2017	Teignmouth Beach	Devon	South-west	England	M	154	adult	2017-02-03	NA	47.1	154	85	11	10	10
M517/02	2019/239731	0.00667702	0.822386	89.8605	0.00891899	NA	0.568659	NA	NA	Blubber	Seal	Halichoerus grypus	Grey seal	2002-11-25	2002	Rattray Head	Aberdeenshire	Grampian	Scotland	M	202	unknown	37589	NA	162	202	144	NA	NA	NA
M551/02	2019/239732	0.00599274	0.92724	91.7778	0.00823471	NA	0.509927	NA	NA	Blubber	Seal	Halichoerus grypus	Grey seal	2002-12-02	2002	Pool Of Virkie, Mainland	Shetland	Shetland	Scotland	M	175	unknown	37596	NA	143	175	133	NA	NA	NA
M59/03	2019/239733	0.0190399	8.77728	37.0274	0.00953386	NA	3.05179	NA	NA	Blubber	Seal	Halichoerus grypus	Grey seal	2003-01-28	2003	Boddam Harbour	Aberdeenshire	Grampian	Scotland	M	210	unknown	37657	NA	130	210	135	NA	NA	NA
M103/03	2019/239735	0.00821046	8.22688	60.898	0.0104524	NA	2.34819	NA	NA	Blubber	Seal	Halichoerus grypus	Grey seal	2003-02-27	2003	Aberdeen Beach	City Of Aberdeen	Grampian	Scotland	M	211	unknown	37683	NA	114	211	116	NA	NA	NA
M93/03	2019/239734	0.00649762	2.76149	92.3415	0.00873959	NA	1.62441	NA	NA	Blubber	Seal	Halichoerus grypus	Grey seal	2003-02-21	2003	Yellowcraigs	NA	Lothian	Scotland	M	204	unknown	37679	NA	148	204	134	NA	NA	NA
SW1990/46	SW1990/46	0.455556	2.66667	90	0.646686	NA	6.55556	NA	NA	Blubber	Cetacean	Delphinus delphis	Short-beaked common dolphin	1990-05-22	1990	Lambeth Bridge	Greater London	East coast	England	M	183			NA	NA	NA	NA	NA	NA	NA
SW1990/47	SW1990/47	0.170732	1.10976	82	0.136388	NA	1.46341	NA	NA	Blubber	Cetacean	Delphinus delphis	Short-beaked common dolphin	1990-05-23	1990	nr the landing pier, Wapping	Greater London	East coast	England	F	190			NA	NA	NA	NA	NA	NA	NA
SW1994/177B.1	16/32038	0.407813	4.75	64	0.328804	NA	9.46875	NA	NA	Blubber	Cetacean	Orcinus orca	Killer whale	1994-12-07	1994	Uyeasound, Unst	Shetland	Shetland	Scotland	F	488			NA	NA	NA	NA	NA	NA	NA
SW1995/51C	16/32039	9.04854	69.7087	51.5	3.57506	NA	246.602	NA	NA	Blubber	Cetacean	Orcinus orca	Killer whale	1995-04-18	1995	Roe Sound, Muckle Roe	Shetland	Shetland	Scotland	M	587			NA	NA	NA	NA	NA	NA	NA
SW1995/57A	16/32040	0.373626	2.44898	63.7	0.644314	NA	8.03768	NA	NA	Blubber	Cetacean	Orcinus orca	Killer whale	1995-05-15	1995	Housa Voe, Papa Stour	Shetland	Shetland	Scotland	F	345			NA	NA	NA	NA	NA	NA	NA
SW2010/234	17/35118	1.94608	32.6961	20.4	0.293909	NA	13.1863	NA	NA	Blubber	Cetacean	Tursiops truncatus	Bottlenose dolphin	2010-08-04	2010	Borth	Ceredigion	West coast	Wales	M	230			NA	NA	NA	NA	NA	NA	NA
SW1992/26	SW1992/26	NA	6.18421	76	0.252242	NA	NA	NA	NA	Blubber	Cetacean	Delphinus delphis	Short-beaked common dolphin	1992-02-19	1992	Pentewan (nr St Austell)	Cornwall	South-west	England	M	204		1992-02-19	3	96	204	117	15	13	20
SW2004/167	2007/06990	NA	NA	85.2191	NA	NA	NA	NA	NA	Blubber	Cetacean	Phocoena phocoena	Harbour porpoise	2004-05-11	2004	Formby beach	Sefton	West coast	England	M	117	juvenile	2004-05-12	NA	17	117	77	7	7	7
SW2004/167A	2007/06991	NA	NA	85.3493	NA	NA	NA	NA	NA	Blubber	Cetacean	Phocoena phocoena	Harbour porpoise	2004-05-17	2004	New Brighton beach, Wirral	Wirral	West coast	England	M	138		2004-05-18	NA	34	138	83	10	9	7
SW2004/338	2007/06993	NA	NA	91.4	NA	NA	NA	NA	NA	Blubber	Cetacean	Phocoena phocoena	Harbour porpoise	2004-11-18	2004	Leasowe golf course, Wirral	Wirral	West coast	England	F	126	juvenile	2004-11-19	1	25	126	73	10	11	10
SW2005/74	2007/06997	NA	NA	86.2948	NA	NA	NA	NA	NA	Blubber	Cetacean	Phocoena phocoena	Harbour porpoise	2005-03-27	2005	River Dee at Connah's Quay, nr Shotton	Flintshire	West coast	Wales	M	106	juvenile	2005-03-29	NA	NA	106	58	8	6	7
SW2005/117	2007/06998	NA	NA	89.761	NA	NA	NA	NA	NA	Blubber	Cetacean	Phocoena phocoena	Harbour porpoise	2005-05-06	2005	Birkdale beach, Southport (just S of World Road)	Sefton	West coast	England	F	118	juvenile	2005-05-08	NA	19	118	68	11	10	9
SW2005/226F	2007/06999	NA	NA	96.2	NA	NA	NA	NA	NA	Blubber	Cetacean	Phocoena phocoena	Harbour porpoise	2005-09-02	2005	Stevenston beach	North Ayrshire	Strathclyde	Scotland	F	146	adult	2005-09-05	NA	40	146	85	15	13	16
SW2005/282C	2008/01737	NA	NA	86.84	NA	NA	NA	NA	NA	Blubber	Cetacean	Phocoena phocoena	Harbour porpoise	2005-11-29	2005	Sandend beach, nr Banff	Aberdeenshire	Grampian	Scotland	M	132		2005-11-30	NA	36	132	82	10	9	13
SW2005/286A	2008/01738	NA	NA	91.1683	NA	NA	NA	NA	NA	Blubber	Cetacean	Phocoena phocoena	Harbour porpoise	2005-12-06	2005	Gullane Bay	East Lothian	Lothian	Scotland	M	144		2005-02-12	NA	34	144	75	9	8	15
SW2005/290E	2007/07001	NA	NA	92.36	NA	NA	NA	NA	NA	Blubber	Cetacean	Phocoena phocoena	Harbour porpoise	2005-12-21	2005	Castletown beach	Isle of Man	Isle of Man	Isle of Man	F	166	adult	2006-08-02	NA	50	166	93	10	10	10
SW2006/5E	2008/01739	NA	NA	90.8583	NA	NA	NA	NA	NA	Blubber	Cetacean	Phocoena phocoena	Harbour porpoise	2006-01-08	2006	Johnshaven	Aberdeenshire	Grampian	Scotland	F	121		2006-01-11	NA	28	121	81	18	19	18
SW2006/9	2008/01692	NA	NA	90.44	NA	NA	NA	NA	NA	Blubber	Cetacean	Phocoena phocoena	Harbour porpoise	2006-01-13	2006	Charmouth (mouth of river Char)	Dorset	Channel	England	F	131	juvenile	2006-01-31	NA	27	131	70	15	15	15
SW2006/54B	2007/07004	NA	NA	92.4	NA	NA	NA	NA	NA	Blubber	Cetacean	Phocoena phocoena	Harbour porpoise	2006-02-10	2006	North Sands, Troon	South Ayrshire	Strathclyde	Scotland	F	151	adult	2006-02-13	NA	61	151	108	28	29	27
SW2006/56	2008/01694	NA	NA	91.1776	NA	NA	NA	NA	NA	Blubber	Cetacean	Phocoena phocoena	Harbour porpoise	2006-02-12	2006	Kessingland Beach, Lowestoft	Suffolk	East coast	England	M	139	adult	2006-02-17	NA	42	139	84	22	21	22
SW2006/57	2008/01695	NA	NA	82.6204	NA	NA	NA	NA	NA	Blubber	Cetacean	Phocoena phocoena	Harbour porpoise	2006-02-12	2006	Aberystwyth	Ceredigion	West coast	Wales	M	80	neonate	2006-02-22	NA	12	80	55	10	8	10
SW2006/87A	2008/01696	NA	NA	87.4472	NA	NA	NA	NA	NA	Blubber	Cetacean	Phocoena phocoena	Harbour porpoise	2006-03-12	2006	Goxhill Bank, Humber estuary	North Lincolnshire	East coast	England	F	110	juvenile	2006-03-21	NA	NA	110	60	10	10	10
SW2006/108E	2008/01742	NA	NA	89.8008	NA	NA	NA	NA	NA	Blubber	Cetacean	Phocoena phocoena	Harbour porpoise	2006-04-03	2006	Fairlie	North Ayrshire	Strathclyde	Scotland	F	126	juvenile		NA	27	126	76	14	12	16
SW2006/128	2008/01697	NA	NA	87.2112	NA	NA	NA	NA	NA	Blubber	Cetacean	Phocoena phocoena	Harbour porpoise	2006-04-18	2006	Porth Cwyfan	Anglesey	West coast	Wales	F	112	juvenile	2006-04-21	NA	15	112	60	4	6	8
SW2006/163B	2008/01746	NA	NA	91.2	NA	NA	NA	NA	NA	Blubber	Cetacean	Phocoena phocoena	Harbour porpoise	2006-05-20	2006	Sound of Rhum	Highland	Highland	Scotland	F	152	adult	2006-05-25	NA	51	152	102	12	12	14
SW2006/205A	2008/01698	NA	NA	90.9344	NA	NA	NA	NA	NA	Blubber	Cetacean	Phocoena phocoena	Harbour porpoise	2006-07-29	2006	Summerleaze	Cornwall	South-west	England	F	108	juvenile	2006-07-31	NA	24	108	78	18	20	16
SW2006/222	2008/01699	NA	NA	59.9184	NA	NA	NA	NA	NA	Blubber	Cetacean	Phocoena phocoena	Harbour porpoise	2006-08-14	2006	Combe Martin	Devon	South-west	England	F	98	juvenile	2006-08-18	NA	7	98	46	4	4	4
SW2006/223	2008/01700	NA	NA	91.32	NA	NA	NA	NA	NA	Blubber	Cetacean	Phocoena phocoena	Harbour porpoise	2006-08-18	2006	Dartmouth Harbour (nr Dartmouth)	Devon	South-west	England	M	133	juvenile	2006-08-24	NA	33	133	84	16	18	18
SW2006/242B	2008/01747	NA	NA	93.1519	NA	NA	NA	NA	NA	Blubber	Cetacean	Phocoena phocoena	Harbour porpoise	2006-09-06	2006	Turnberry beach	South Ayrshire	Strathclyde	Scotland	F	157	adult	2006-09-14	NA	34	157	79	10	8	11
SW2006/257	2008/01702	NA	NA	93.2669	NA	NA	NA	NA	NA	Blubber	Cetacean	Phocoena phocoena	Harbour porpoise	2006-09-30	2006	Lydstep	Pembrokeshire	West coast	Wales	F	115	juvenile	2007-01-17	NA	24	115	75	25	25	24
SW2006/285B	2008/01749	NA	NA	85.6198	NA	NA	NA	NA	NA	Blubber	Cetacean	Phocoena phocoena	Harbour porpoise	2006-11-25	2006	Glenelg Bay	Highland	Highland	Scotland	F	145	adult	2006-11-28	NA	27	145	70	8	8	10
SW2007/85.2	2008/01705	NA	NA	89.6414	NA	NA	NA	NA	NA	Blubber	Cetacean	Phocoena phocoena	Harbour porpoise	2007-04-02	2007	Spurn Head Nature Reserve	East Riding of Yorkshire	East coast	England	M	101	juvenile	2007-07-04	NA	15	101	61	14	13	17
SW2007/108C	2008/01758	NA	NA	86.1268	NA	NA	NA	NA	NA	Blubber	Cetacean	Phocoena phocoena	Harbour porpoise	2007-05-15	2007	Ardnish, Skye	Highland	Highland	Scotland	M	116	juvenile	2007-05-17	NA	21	116	67	8	7	12
SW2007/122C	2008/01755	NA	NA	76.28	NA	NA	NA	NA	NA	Blubber	Cetacean	Phocoena phocoena	Harbour porpoise	2007-06-15	2007	Stonehaven	Aberdeenshire	Grampian	Scotland	M	72	neonate	2007-06-20	NA	6	72	72	44	6	7
SW2007/127	2008/01710	NA	NA	86.8263	NA	NA	NA	NA	NA	Blubber	Cetacean	Phocoena phocoena	Harbour porpoise	2007-06-29	2007	Combesgate beach	Devon	South-west	England	M	94	juvenile	2007-06-29	NA	14	94	59	17	15	15
SW2007/135A	2008/01712	NA	NA	89.2	NA	NA	NA	NA	NA	Blubber	Cetacean	Phocoena phocoena	Harbour porpoise	2007-07-09	2007	Trebarwith Strand, Tintagel	Cornwall	South-west	England	F	169	adult	2007-07-11	NA	51	169	98	11	11	13
SW2007/135B	2008/01756	NA	NA	87.44	NA	NA	NA	NA	NA	Blubber	Cetacean	Phocoena phocoena	Harbour porpoise	2007-07-09	2007	Speybay, Fochabers	Moray	Grampian	Scotland	M	79	juvenile	2007-07-10	NA	11	79	58	19	14	20
SW2007/184A	2008/01722	NA	NA	100	NA	NA	NA	NA	NA	Blubber	Cetacean	Phocoena phocoena	Harbour porpoise	2007-09-12	2007	off Ynys Lochtyn	Ceredigion	West coast	Wales	M	142	adult	2007-10-02	NA	46	142	91	19	15	15
SW2007/229	2008/01732	NA	NA	79.436	NA	NA	NA	NA	NA	Blubber	Cetacean	Phocoena phocoena	Harbour porpoise	2007-11-20	2007	Brighton (nr Palace Pier)	Brighton and Hove	Channel	England	M	101	juvenile	2007-11-26	NA	15	101	55	10	10	10
SW2008/58	2008/02048	NA	NA	87.96	NA	NA	NA	NA	NA	Blubber	Cetacean	Phocoena phocoena	Harbour porpoise	2008-04-05	2008	Bridlington	East Riding of Yorkshire	East coast	England	F	109	juvenile	2008-04-10	NA	NA	109	59	9	9	9
SW2008/63	2008/02050	NA	NA	91.76	NA	NA	NA	NA	NA	Blubber	Cetacean	Phocoena phocoena	Harbour porpoise	2008-04-14	2008	Seaton Carew, Hartlepool	Hartlepool	East coast	England	M	145	adult	2008-04-18	NA	35	145	76	17	16	15
SW2008/98B	SLA23 2012-292	NA	NA	95.8681	NA	NA	NA	NA	NA	Blubber	Cetacean	Phocoena phocoena	Harbour porpoise	2008-06-13	2008	Balnakeil beach	Highland	Highland	Scotland	F	155	adult	2008-06-16	NA	62	155	105	24	23	28
SW2008/113C	SLA23 2012-294	NA	NA	78.2888	NA	NA	NA	NA	NA	Blubber	Cetacean	Phocoena phocoena	Harbour porpoise	2008-06-28	2008	Seamill	North Ayrshire	Strathclyde	Scotland	F	152	adult	2008-07-03	NA	47	152	92	11	10	12
SW2008/117B	SLA23 2012-295	NA	NA	91.6028	NA	NA	NA	NA	NA	Blubber	Cetacean	Phocoena phocoena	Harbour porpoise	2008-07-08	2008	Cullen harbour	Moray	Grampian	Scotland	F	167	adult	2008-07-11	NA	43	167	88	12	8	12
SW2008/120C	SLA23 2012-296	NA	NA	84.0764	NA	NA	NA	NA	NA	Blubber	Cetacean	Phocoena phocoena	Harbour porpoise	2008-07-13	2008	nr Cullen harbour	Moray	Grampian	Scotland	F	87	neonate	2008-07-16	NA	11	87	53	12	12	15
SW2008/149A	SLA23 2012-297	NA	NA	91.3934	NA	NA	NA	NA	NA	Blubber	Cetacean	Phocoena phocoena	Harbour porpoise	2008-08-09	2008	Shandwick Bay	Highland	Highland	Scotland	M	147	adult	2008-10-09	NA	43	147	90	10	10	9
SW2008/158A	SLA23 2012-298	NA	NA	87.597	NA	NA	NA	NA	NA	Blubber	Cetacean	Phocoena phocoena	Harbour porpoise	2008-08-19	2008	Carradale, Kintyre	Argyll and Bute	Strathclyde	Scotland	F	168	adult	2008-08-21	NA	51	168	92	10	9	17
SW2008/179A	SLA23 2012-299	NA	NA	92.5534	NA	NA	NA	NA	NA	Blubber	Cetacean	Phocoena phocoena	Harbour porpoise	2008-09-24	2008	Whiting Bay, Arran	North Ayrshire	Strathclyde	Scotland	M	146	adult	2008-10-01	NA	41	146	90	15	12	15
SW2008/201B	SLA23 2012-300	NA	NA	87.5	NA	NA	NA	NA	NA	Blubber	Cetacean	Phocoena phocoena	Harbour porpoise	2008-11-02	2008	Lossiemouth (east beach)	Moray	Grampian	Scotland	F	96	juvenile	2008-11-05	NA	12	96	55	8	7	8
SW1996/37	1996/03954	NA	NA	78.8	NA	NA	NA	NA	NA	Blubber	Cetacean	Phocoena phocoena	Harbour porpoise	1996-02-07	1996	Kessingland	Suffolk	East coast	England	M	137	adult	1996-02-09	9	38	137	82	18	16	20
SW1999/148A	2001/03621	NA	NA	89	NA	NA	NA	NA	NA	Blubber	Cetacean	Phocoena phocoena	Harbour porpoise	1999-07-29	1999	Montrose	Angus	Tayside	Scotland	M	133	adult		9	36	133	78	10	12	16
SW1999/194A	2001/03622	NA	NA	93	NA	NA	NA	NA	NA	Blubber	Cetacean	Phocoena phocoena	Harbour porpoise	1999-11-04	1999	Rhuban, Eriskay	Western Isles	Western Isles	Scotland	M	116	juvenile		0	21	116	68	24	20	26
SW2000/14A	2001/03623	NA	NA	94	NA	NA	NA	NA	NA	Blubber	Cetacean	Phocoena phocoena	Harbour porpoise	2000-02-06	2000	Torrin, Isle of Skye	Highland	Highland	Scotland	M	142	adult		10	43	142	85	23	23	23
SW2007/202	2008/01726	NA	NA	100	NA	NA	NA	NA	NA	Blubber	Cetacean	Phocoena phocoena	Harbour porpoise	2007-10-13	2007	off Cwmtydu	Ceredigion	West coast	Wales	M	108	juvenile	2007-10-30	NA	25	108	71	20	21	21
SW2007/232A	2008/01733	NA	NA	64.8447	NA	NA	NA	NA	NA	Blubber	Cetacean	Phocoena phocoena	Harbour porpoise	2007-12-02	2007	Llantwit Major	Vale of Glamorgan	West coast	Wales	F	83	neonate	2007-12-11	NA	10	83	49	5	6	6
SW2006/94G	SW2006/94G	NA	NA	83.4	NA	NA	NA	NA	NA	Blubber	Cetacean	Lagenorhynchus acutus	Atlantic white-sided dolphin	2006-03-21	2006	Crovie	Aberdeenshire	Grampian	Scotland	F	225	adult	2006-03-29	NA	145	225	128	17	15	17
SW2005/283A	SW2005/283A	NA	NA	83.6	NA	NA	NA	NA	NA	Blubber	Cetacean	Lagenorhynchus albirostris	White-beaked dolphin	2005-12-02	2005	Bay of Tuquoy, Westray	Orkney	Orkney	Scotland	M	239		2005-02-12	NA	210	239	146	18	15	17
SW2006/125	SW2006/125	NA	NA	90.1	NA	NA	NA	NA	NA	Blubber	Cetacean	Stenella coeruleoalba	Striped dolphin	2006-04-16	2006	Whitley Bay	North Tyneside	East coast	England	F	159	juvenile	2006-04-21	NA	42	159	81	17	15	15
